# Supplementary material for: High-throughput mammographic-density measurement: a tool for risk prediction of breast cancer
Source: Breast Cancer Res. 2012 Jul 30;14(4):R114. doi: 10.1186/bcr3238 (PMC3680940; doi:10.1186/bcr3238)
Supplement: Additional file 1 — Figure S1. An example of a digitized mammogram before and after thresholding and application of the watershed algorithm by using different global thresholding algorithms. [file bcr3238-S1.ZIP]

Archive with 1 entries (1 files):
- xC711835219950502RMLO16010.tif
