# Supplementary material for: High-throughput mammographic-density measurement: a tool for risk prediction of breast cancer
Source: Breast Cancer Res. 2012 Jul 30;14(4):R114. doi: 10.1186/bcr3238 (PMC3680940; doi:10.1186/bcr3238)
Supplement: Additional file 3 — Table S1. Weights of original variables. Each principal component (PC) is a linear combination of the original variables. Loading values represent relative contributions of the original variables to each PC. "Total" measurements are made on particles of at least 5 pixels. Particles1, -2, and -3 denote measurements on particle size ranges of 5 to 100, 101 to 1,000, and at least 1,001 pixels, respectively. [file bcr3238-S3.XLSX]

## Sheet: Sheet1
Table S1. Weights of original variables. Each principal component (PC) is a linear combination of the original variables. Loading values represent relative contributions of the original variables to each PC. "Total" measurements are made on particles of size of at least 5 pixels. Particles1, -2 and -3 denote measurements on particle size ranges of 5-100, 101-1000, and at least 1001 pixels, respec…
	PC1	PC2	PC3	PC4	PC5	PC6	PC7	PC8	PC9	PC10	PC11	PC12	PC13	PC14	PC15	PC16	PC17	PC18	PC19	PC20	PC21	PC22	PC23	PC24	PC25	PC26	PC27	PC28	PC29	PC30	PC31	PC32	PC33	PC34	PC35	PC36	PC37	PC38	PC39	PC40	PC41	PC42	PC43	PC44	PC45	PC46	PC47	PC48	PC49
Count_OtsuTotal	0.0364599	-0.0156508	0.00854708	0.0348471	-0.00167026	0.0867806	-0.00726859	0.0340821	-0.0177679	0.0749653	0.000645215	-0.0160499	0.0331524	-0.0108817	0.0250447	-0.0463188	0.0559602	-0.00222432	0.018601	-0.0395153	0.0314786	-0.00493073	0.025303	-0.0157477	-0.0632701	0.0742264	0.00679706	-0.0991303	0.116751	0.00517208	0.0843351	-0.0168689	-0.0568071	-0.00373678	0.0219095	-0.0248472	0.0584586	-0.0159587	0.00307257	-0.0494966	0.0406792	-0.0572099	0.0121141	-0.0547791	0.0138064	-0.00731778	0.00220203	-0.00695509	0.0351161
TotalArea_OtsuTotal	-0.0546668	0.0165422	-0.00785858	-0.0546389	0.0732407	-0.0692868	0.0683779	0.0374428	-0.0370872	-0.0107401	-0.0190855	-0.047856	-0.0237867	0.0197883	0.0188927	-0.0178338	0.0273917	-0.0283071	0.0176643	-0.0289652	0.0536275	-0.0301184	-0.00888465	-0.0241028	-0.0094157	-0.00520878	-0.0277727	-0.0446576	0.00330819	0.0595331	-0.00791793	-0.00948955	0.0266527	-0.0272821	-0.00872054	-0.0686297	-0.0234933	-0.00604966	-0.0254197	0.0204735	-0.00604553	-0.0248882	0.00996623	0.0333367	-0.0372803	-0.026394	0.0124838	0.0321116	-0.000901758
AverageSize_OtsuTotal	-0.0539303	0.0135494	-0.0573114	-0.0396061	0.0340656	-0.0272823	0.0327011	0.0319755	-0.0781724	0.00897814	-0.0140291	0.0406006	-0.00802769	-0.0122865	-0.0314016	-0.0255109	0.0340297	0.0202015	-0.0754671	0.0130483	0.00520418	0.0264567	-0.0104707	-0.00897511	-0.0281375	0.0372394	0.0607561	0.00505522	-0.0473634	-0.00760123	-0.0345693	0.0125278	-0.0588816	0.000812972	0.00514672	-0.0504691	-0.0757935	0.0489536	-0.0225545	-0.0329004	0.0407011	-0.0141884	0.0129228	-0.0517663	-0.000719675	-0.0196661	-0.0485252	-0.0292717	0.0115285
AreaFraction_OtsuTotal	-0.054667	0.016544	-0.00784659	-0.0546593	0.0732284	-0.069282	0.0683808	0.0374575	-0.0370633	-0.01075	-0.0190903	-0.0478718	-0.0237548	0.0198205	0.0189095	-0.0178301	0.0273792	-0.0282961	0.0176683	-0.028976	0.0536399	-0.0301302	-0.00890237	-0.0240933	-0.00943828	-0.0052059	-0.0277447	-0.0446504	0.00329618	0.0595114	-0.00790787	-0.00947845	0.0266974	-0.0272521	-0.00869228	-0.0686112	-0.0235407	-0.00603521	-0.0253869	0.0204658	-0.00604585	-0.0249066	0.00995918	0.0333095	-0.0372808	-0.0263718	0.0125366	0.0320985	-0.000918952
Mean_OtsuTotal	-0.0795471	0.021775	-0.033635	-0.0434239	0.0297933	-0.0652896	0.00894074	0.0179515	-0.0277119	-0.0308655	0.00581235	-0.00968679	-0.0364352	0.00213459	-0.0420082	0.0302436	-0.0135751	-0.00685641	-0.0359115	-0.00753691	0.0156348	0.0248042	-0.0308399	0.00537098	4.28e-05	0.0202271	0.0162677	-0.0289271	-0.00133558	-0.00530087	-0.0231544	-0.00976616	-0.0150514	-0.00578175	0.017335	-0.0215756	-0.0148255	0.0154807	-0.0256065	0.00668831	0.000118511	-0.0128117	0.000263889	-0.0186601	0.0168131	-0.0238032	-0.00478226	0.00455488	-0.0285697
Mode_OtsuTotal	-0.0795953	0.0220007	-0.03494	-0.0424576	0.0284965	-0.0588794	0.00712093	0.0198441	-0.026172	-0.0250679	0.00794111	-0.00679792	-0.0371016	-0.00119799	-0.0443762	0.03531	-0.0125362	-0.00552544	-0.0359611	-0.00638341	0.015651	0.0274281	-0.0319565	0.0098528	0.00164053	0.0190219	0.0203322	-0.0298415	0.000130556	-0.00217563	-0.0248428	-0.017326	-0.0205876	-0.00573778	0.0153847	-0.0286879	-0.0178065	0.0188382	-0.0239052	0.00221178	0.00205865	-0.0116694	0.00199824	-0.0248217	0.015659	-0.0261243	-0.00698898	0.00630668	-0.0264745
Perim._OtsuTotal	-0.0535252	0.0154916	-0.0557119	-0.0335269	0.0246153	-0.0350508	0.0164951	0.0215813	-0.059336	0.00560117	-0.00797339	0.0591241	-0.00933275	-0.0155913	-0.0456887	-0.00889833	0.01742	0.0182542	-0.0813325	0.0152162	0.00384467	0.0228802	0.00323139	0.00101484	-0.028221	0.0345555	0.0657265	-0.00172253	-0.0473287	-0.0293277	-0.0215926	0.0122543	-0.0665533	0.00464002	0.00368617	-0.03385	-0.0769531	0.0689962	-0.0214369	-0.032121	0.0441089	-0.00910079	0.00941293	-0.0566639	0.012889	-0.0183615	-0.0575008	-0.0245961	0.0300307
Major_OtsuTotal	-0.0594071	0.0165723	-0.0555543	-0.0289131	0.0181971	-0.0182635	0.0131226	0.0244765	-0.0647082	0.0087652	-0.00576058	0.0577511	-0.0109473	-0.0184014	-0.0448308	-0.0116145	0.0217496	0.0181463	-0.0752333	0.0137085	0.00226107	0.0312034	-0.00156866	-0.00190592	-0.0248771	0.0324844	0.0634285	0.00316009	-0.0423164	-0.0243646	-0.0255504	0.00688906	-0.066793	0.0038231	0.0113605	-0.0435804	-0.0750192	0.0593978	-0.0127231	-0.0398824	0.0365476	-0.0136564	0.0114652	-0.0569303	0.00875256	-0.0169097	-0.0508634	-0.0286804	0.020621
Minor_OtsuTotal	-0.0536524	0.012774	-0.056183	-0.0370678	0.0285642	-0.0286101	0.0289323	0.0329419	-0.0793178	0.00992487	-0.0132628	0.0463807	-0.00746665	-0.0119648	-0.0333459	-0.0248569	0.0268206	0.0236617	-0.0800426	0.019326	0.00295633	0.0279659	-0.00604551	-0.0106251	-0.0295512	0.0385524	0.0616782	0.00366577	-0.0473627	-0.0121812	-0.0332869	0.0118079	-0.0613108	9.14e-05	0.00860197	-0.045079	-0.0758856	0.0492939	-0.0261541	-0.0310707	0.0450469	-0.00800402	0.00863041	-0.0548745	-0.000484498	-0.0200915	-0.0495602	-0.0307729	0.00963124
Angle_OtsuTotal	-0.0302228	0.0108143	-0.00180733	-0.0144571	0.0115171	-0.0624573	0.0116256	-0.00806619	-0.0260259	-0.0240925	0.0139245	-0.000728477	-0.0302167	0.00318266	-0.0206877	0.0043059	-0.00838059	-0.0108416	-0.0307517	0.00650574	-0.010416	0.00806352	-0.0102369	0.00779892	-0.0159903	0.0211707	-0.00636933	-0.0272146	0.0474282	0.00461744	0.0268121	0.016146	3.59e-05	0.00716557	-0.028883	0.0336961	0.00735041	0.0180677	0.00702559	-0.0345779	-0.0361961	0.0375986	0.00388453	-0.0438212	-0.0332175	-0.0153647	-0.00245257	0.0263058	-0.00851671
Circ._OtsuTotal	0.0490076	-0.0213296	0.00882179	0.0239696	0.00669182	0.0933812	0.0119576	0.0225422	0.0176293	0.0576645	-0.00474521	0.00950926	0.0479383	-0.00891072	0.0244523	-0.00840889	0.0213618	0.0175363	0.0401443	0.0303887	-0.0189752	-0.0131729	0.00945088	-0.0131102	0.0365232	-0.0702528	-0.0182256	0.0671285	-0.0243524	0.0443504	-0.0388373	-0.00735262	0.0697658	0.00578812	-0.0146239	-0.0116435	0.0183063	-0.052222	0.00956329	-0.0176356	-0.0325175	0.0260638	-0.00600719	0.0387999	-0.0209642	-0.0153682	0.00719135	-0.0185972	-0.00351414
Solidity_OtsuTotal	-0.0218578	-0.00303127	-0.0426397	0.00564694	0.0178759	0.0778711	0.0154204	0.0564042	-0.0527613	0.0689999	-0.0116711	0.0549196	0.0295082	-0.0237845	-0.0144028	-0.0132039	0.0256137	0.0437961	-0.0475291	0.0437658	-0.00707228	0.045111	-0.0201009	-0.0298767	0.0242612	-0.0159023	0.0421089	0.0522354	-0.0566019	0.0204381	-0.0815495	-0.00564599	0.00188704	0.00537846	0.0102867	-0.0689959	-0.0541064	-0.00171641	-0.0184039	-0.0394955	0.0301509	0.0165426	-0.0232098	-0.0312011	-0.00409027	-0.0226409	-0.013334	-0.0531031	-0.0110949
IntDen_OtsuTotal	-0.0557402	0.0106718	-0.0548073	-0.0331905	0.0326838	-0.00947248	0.0251777	0.0367703	-0.0803098	0.011796	-0.00964681	0.0262227	-0.0113292	-0.0162888	-0.0343963	-0.0126249	0.0310238	0.0277893	-0.0834351	0.0120652	-0.0041378	0.0477002	-0.0338131	-0.00828667	-0.0156996	0.0441438	0.0510142	0.00881536	-0.0413805	-0.00458916	-0.0552911	-0.00231245	-0.0532091	0.00677297	0.0179899	-0.0505755	-0.0718259	0.038969	-0.0192479	-0.0328781	0.0290883	-0.0155059	0.0112727	-0.0558031	0.00403109	-0.0264975	-0.0372174	-0.0300447	-0.0132851
Median_OtsuTotal	-0.0795518	0.0215984	-0.0331823	-0.0433127	0.0292083	-0.0642216	0.00836875	0.0195519	-0.0262271	-0.030734	0.00669961	-0.00909234	-0.0365291	0.0019728	-0.0438449	0.0313431	-0.0137932	-0.00674608	-0.0368087	-0.00719419	0.0147946	0.0254935	-0.0302681	0.00546974	-5.98e-05	0.020679	0.0161365	-0.0300213	-0.000299749	-0.00548935	-0.0230468	-0.0106146	-0.0152211	-0.00628166	0.0171045	-0.022496	-0.0155258	0.0148307	-0.026514	0.00769633	0.000273167	-0.0123292	-0.000654955	-0.0187499	0.0171922	-0.0242306	-0.00568784	0.00539795	-0.0297017
Skew_OtsuTotal	0.0334715	-0.0125614	0.00530577	0.0476962	0.0101364	0.111505	-0.00437153	0.00794512	-0.0258648	0.0558891	-0.00834201	-0.0227187	0.0428262	-0.00998811	0.0567615	-0.0409546	0.0159462	0.0117604	0.0315316	0.0117689	0.00979147	-0.0133998	-0.0154959	-0.0147554	-0.0478574	-0.0535156	-0.00808057	0.0371303	-0.0127247	0.0244295	-0.0145786	-0.0225401	0.0218066	0.0131531	-0.00472745	-0.0124529	0.00759635	-0.0043962	0.0402039	-0.027322	-0.010775	-0.0350583	0.0207887	-0.00146275	-0.0759033	0.00316813	0.0479379	-0.0127637	0.01144
Kurt_OtsuTotal	0.00237731	-0.0072704	0.00217951	0.000361201	-0.00824614	-0.00856679	0.00778964	0.00652211	-0.0027596	-0.00588586	0.00632058	0.0107112	0.00501322	0.00359974	0.0105259	0.00662569	0.0155485	-0.00102655	0.0056825	0.0141283	-0.0309591	-0.0158212	0.186128	-0.0399043	0.291042	0.162436	0.0246666	0.0225147	0.0738806	0.0329257	-0.0575835	0.00599575	-0.0146712	-0.00438179	-0.015757	-0.0176828	-0.00991416	-0.0090931	0.0143491	-0.0134456	0.0310013	-0.0111276	0.00835394	0.000686985	-0.0123408	-0.010282	0.00749824	-0.0199815	-0.0141707
Count_OtsuParticles1	0.0483987	0.0756904	-0.04126	-0.0456926	-0.0119255	0.0287727	0.008433	0.0454783	0.0374022	-0.0245815	-0.00662317	-0.0274885	-0.00172074	-0.0586779	-0.0017391	0.0019298	-0.000254929	0.00792348	-0.0102636	-0.00396654	-0.0135035	-0.010042	-0.00343158	0.00297634	0.0200881	-0.0105859	0.00450553	-0.00687038	-0.0433389	-0.00608663	0.0315618	0.0094658	-0.00994952	-0.00203699	0.0287552	-0.0102334	-0.00755542	-0.0359096	-0.00187738	0.0275038	0.0320347	-0.00953569	-0.00885651	-0.0142406	0.00206677	0.0168342	0.0301213	-0.0158606	-0.019004
TotalArea_OtsuParticles1	0.0489821	0.0711028	-0.0436892	-0.0494339	-0.0239724	0.0299029	0.0229923	0.0462108	0.0317596	-0.0221956	-0.00218538	-0.0309749	-0.0117044	-0.0643264	-0.00280623	-0.00186817	-0.0153508	0.00567024	-0.0109468	-0.00112121	-0.0223324	-0.0159975	0.00378095	0.00183029	0.0148449	-0.0100991	0.00418314	-0.0194186	-0.0471571	0.00296926	0.0358723	0.00888178	-0.0145773	0.0079237	0.0268779	-0.0117172	-0.0113118	-0.0277275	0.00397523	0.0264429	0.0209648	-0.0116798	-0.01216	-0.0207156	0.00523098	0.0195427	0.0368523	-0.0152664	-0.0309315
AreaFraction_OtsuParticles1	0.0488603	0.0710395	-0.0438289	-0.0494581	-0.0240886	0.0299963	0.0228828	0.0458595	0.0318368	-0.0221204	-0.0023032	-0.0311457	-0.0114793	-0.0644144	-0.00248873	-0.00107398	-0.0151104	0.0058357	-0.01068	-0.000947407	-0.0215275	-0.0165871	0.00400641	0.00159414	0.0153218	-0.0093877	0.00339533	-0.0192529	-0.0474189	0.00296127	0.0360032	0.00960187	-0.0145996	0.00792235	0.0265736	-0.0122489	-0.0108847	-0.0276692	0.00326657	0.0268017	0.0210097	-0.0144015	-0.0120871	-0.020994	0.0051954	0.0191247	0.0376742	-0.0157371	-0.030002
Count_OtsuParticles2	0.050218	0.0518837	-0.0366411	-0.0543401	-0.0615321	0.0176418	0.0270526	0.0695302	0.0225248	-0.0299755	0.000257028	-0.0335712	-0.00825594	-0.067144	-0.00336867	-0.0172174	-0.014611	0.0018315	-0.0094858	-0.00883783	-0.0258443	-0.0111805	-0.0164088	-0.0119414	0.0278112	-0.019164	0.00753411	-0.0247817	-0.0471423	0.00789032	0.038507	0.0266785	-0.0151987	0.0259592	0.0306437	-0.0217485	-0.0106344	-0.0131392	0.0214861	0.0287888	0.0279895	-0.0204636	0.0058801	-0.0274591	-0.0214796	-0.00755966	0.0618022	-0.0331905	-0.0470069
TotalArea_OtsuParticles2	0.0514296	0.0398766	-0.0300926	-0.0554353	-0.0695246	0.0102738	0.0266537	0.0853675	0.021929	-0.0353918	-0.000355977	-0.034583	-0.00196497	-0.0631231	0.00352831	-0.0219182	-0.00939058	0.00355858	-0.0119034	-0.0119208	-0.0230729	-0.00922	-0.0239007	-0.00672461	0.0271723	-0.0218748	0.00614783	-0.0179634	-0.0386054	0.00525156	0.0397648	0.0290485	-0.0129749	0.0285772	0.0258052	-0.0191384	-0.0126899	-0.00443964	0.0164432	0.0291133	0.0424811	-0.0203643	0.00837227	-0.024542	-0.0254246	-0.0213867	0.063948	-0.0388083	-0.0532565
AreaFraction_OtsuParticles2	0.0514143	0.0398799	-0.0300991	-0.0554367	-0.0695204	0.0102357	0.0266669	0.0853323	0.0218824	-0.0354398	-0.000316487	-0.0345777	-0.00203489	-0.0631219	0.00347619	-0.0219031	-0.00926791	0.00366643	-0.0119238	-0.0118296	-0.0232192	-0.00932502	-0.0238878	-0.00686311	0.0272116	-0.0219732	0.00624952	-0.0179701	-0.0385337	0.00544878	0.0397276	0.0290367	-0.01309	0.0285813	0.0257348	-0.0190862	-0.0126862	-0.0044797	0.0166064	0.0291208	0.0424561	-0.0204561	0.008503	-0.0245072	-0.0254763	-0.0214575	0.0640204	-0.0387872	-0.0531276
Count_OtsuParticles3	0.0206703	-0.0481221	0.0158994	-0.0531951	-0.0706918	-0.011646	0.0122699	0.118439	0.0228551	-0.0552817	-0.0144183	-0.0519744	0.0241441	-0.0170173	0.0209709	-0.0100315	0.0688054	-0.00878408	-0.00897224	-0.0354351	-0.0185377	-0.00276206	-0.00662774	0.0276459	0.0114986	0.00472183	-0.0218232	0.0200722	-0.0303011	0.0140582	0.0406886	-0.0285936	-0.0258247	0.0495275	-0.00553559	0.0348604	-0.00702972	0.0324968	0.00964095	0.0107408	0.0110319	0.0299913	-0.0110254	-0.0054793	0.000778656	0.049394	-0.00683629	-0.0376619	-0.0207415
TotalArea_OtsuParticles3	0.00484345	-0.068718	0.0242392	-0.0428194	-0.0507099	-0.00526063	-0.000651226	0.101399	0.0312909	-0.0609421	-0.021417	-0.0490332	0.00766689	-0.0170634	0.0199947	-0.00428148	0.105283	-0.00608753	-0.0140402	-0.0264247	-0.0217612	-0.00262046	-0.00750837	0.00527498	0.0132401	0.0131557	-0.0349312	-0.00875067	-0.0564114	0.0162363	0.0382446	-0.020279	-0.0144217	0.0496973	0.00386471	0.0388023	-0.0154141	0.02433	0.00294714	-0.000684701	0.00215376	0.0262847	-0.00770155	-0.0133815	-0.00926118	0.0520538	-0.0202237	-0.0341954	-0.010885
AreaFraction_OtsuParticles3	0.00486334	-0.0687043	0.0242282	-0.0427548	-0.0507511	-0.00524715	-0.000700953	0.101493	0.0313038	-0.0608168	-0.021529	-0.0488966	0.00765161	-0.0170562	0.0200444	-0.004196	0.105391	-0.00608474	-0.0139226	-0.0265016	-0.0218957	-0.00283854	-0.00758661	0.00527392	0.0130513	0.0130986	-0.0347888	-0.00866789	-0.0564266	0.0162796	0.0384256	-0.0201617	-0.0143656	0.0497795	0.0036719	0.0387795	-0.0153875	0.0244982	0.00289849	-0.000726464	0.00244557	0.0260024	-0.007768	-0.0131614	-0.00924958	0.0519363	-0.0204057	-0.0341353	-0.0108065
Count_RenyiEntropyTotal	0.0622288	0.00401332	0.0146194	0.00322624	-0.0162078	-0.0296271	0.0285761	-0.0239506	-0.035339	-0.0185417	-0.0202164	0.054263	-0.0142599	0.00707434	0.0116896	-0.0125335	0.0146185	0.0111597	0.00333008	-0.038662	0.0376709	-0.0284829	-0.00790971	-0.0549912	-0.00503514	-0.00543512	0.026171	0.0404077	-0.00285923	-0.0661955	-0.0113148	0.00530213	0.0216529	0.06565	0.052062	-0.0167451	0.0238146	-0.0182105	-0.000750487	0.00180945	-0.0126477	-0.00840829	-0.0316858	0.0477923	0.0370908	0.0390207	-0.0586404	-0.0236223	-0.0614757
TotalArea_RenyiEntropyTotal	-0.00907501	-0.0356378	-0.0407656	-0.0135603	0.0164475	0.000410456	-0.0499184	0.0109049	0.0810368	0.0198356	0.0207903	-0.0561025	0.0390151	-0.00204835	-0.0310723	0.0346385	-0.0147474	-0.0558016	0.0243041	0.0125845	-0.0324523	0.0461685	-0.0141187	0.0568136	-0.0140823	0.0433937	-0.0419285	-0.0344725	-0.00791963	0.107598	-0.0120438	0.0261041	-0.00613323	-0.0592636	-0.0381609	-0.00762231	-0.0239897	0.0330061	0.00720285	-0.016316	0.0229625	0.0608901	0.0406013	-0.0621559	0.000220499	-0.0301463	0.0708665	-0.0520604	0.0665165
AverageSize_RenyiEntropyTotal	-0.0630777	0.0116624	-0.0332935	-0.00587737	-0.0176796	0.0392802	-0.018018	0.001181	0.0249038	0.0207858	0.0146264	0.0102811	0.0197332	-0.0150805	-0.0490109	0.00419476	0.0125783	0.0268819	0.0249265	0.03277	-0.0657005	0.0520102	-0.0451281	0.0291323	-0.00228288	0.0489863	-0.0155901	-0.00163023	0.0183185	0.00159549	-0.0244313	-0.0113489	-0.0413884	0.0205295	-0.0323133	0.0121928	-0.00660287	-0.0108655	0.12466	0.037742	0.0529234	0.0487524	-0.0448185	-0.0578128	0.0162731	-0.0265522	0.0382844	0.0539374	0.122061
AreaFraction_RenyiEntropyTotal	-0.00906967	-0.0356361	-0.0407686	-0.0135637	0.0164433	0.000407089	-0.049916	0.010889	0.0810362	0.0198592	0.02081	-0.0561194	0.0390238	-0.00205527	-0.0310839	0.0346406	-0.0147109	-0.0558268	0.0242806	0.0125513	-0.0324915	0.0461441	-0.0140957	0.0568328	-0.014032	0.0433834	-0.0419225	-0.0344744	-0.00796688	0.107563	-0.0120482	0.0260671	-0.00618133	-0.0592245	-0.0381551	-0.00756003	-0.0240253	0.032946	0.00720824	-0.0163005	0.022959	0.0608811	0.0406283	-0.0621041	0.000206142	-0.0301485	0.0708577	-0.0520693	0.0664982
Mean_RenyiEntropyTotal	0.068293	-0.0167442	-0.0343566	-0.0185132	0.0150752	-0.0242918	0.0299803	0.00238853	-0.0636532	-0.00202492	-0.0345625	0.0476581	-0.0234892	0.008344	0.0149094	-0.0137193	0.0419732	0.0408065	0.00775294	-0.0118742	0.0412571	-0.0378866	-0.0109704	-0.00857422	0.0146154	-0.00128294	-0.010622	0.0262587	-0.0107845	-0.0537284	0.00600858	-0.0379831	-0.0154717	0.0623382	0.0174413	0.028507	0.0303069	-0.0434649	0.0474103	0.0195071	0.0185757	0.000903695	0.0148258	0.0177631	0.0372663	-0.00441425	-0.0385837	0.0602926	0.0375729
Mode_RenyiEntropyTotal	0.0605461	-0.0130958	-0.0399107	-0.0184413	0.0102354	-0.0185959	0.0234298	-0.000359511	-0.0626569	0.00222154	-0.0296112	0.0510211	-0.0272184	0.00352786	0.00497082	-0.00460919	0.0422944	0.0462932	0.0117006	-0.0066361	0.0371496	-0.0326162	-0.0161705	-0.00143037	0.0164337	-5.84e-05	-0.00729363	0.0283881	-0.00379175	-0.0583315	0.00184275	-0.0477758	-0.0308523	0.0700567	0.0149599	0.026254	0.0360812	-0.0451131	0.0703119	0.0294866	0.0255933	0.00816393	0.0113508	0.0119567	0.0406872	-0.00756146	-0.0368627	0.0751309	0.0501829
Perim._RenyiEntropyTotal	-0.0634754	0.012971	-0.027464	-0.00210135	-0.0170012	0.0402462	-0.0225845	-0.000250303	0.0238866	0.0199336	0.019477	0.0102052	0.0134087	-0.0146641	-0.0518273	0.0119562	0.0103542	0.0286568	0.0164562	0.0378441	-0.065981	0.0469019	-0.038249	0.0309117	-0.00317004	0.0448403	-0.00749014	-0.00255488	0.0181937	-0.00552641	-0.0223226	-0.0128432	-0.049898	0.0164983	-0.0308585	0.00966658	0.00143855	-0.00686319	0.131946	0.040836	0.0568812	0.0478177	-0.043364	-0.0528964	0.0167536	-0.0272184	0.0343848	0.0536596	0.126735
Major_RenyiEntropyTotal	-0.0638013	0.0145052	-0.0279977	-0.000126466	-0.0243953	0.0417219	-0.0249961	-0.00205195	0.0192009	0.0209454	0.0191268	0.020652	0.00814075	-0.0195405	-0.0591433	0.0110756	0.0146916	0.0289531	0.0246742	0.0340179	-0.0566875	0.0435722	-0.0387115	0.0263253	-0.0013854	0.0414564	-0.00586824	0.00214734	0.0195086	-0.00706801	-0.0234285	-0.0139807	-0.0526965	0.0214577	-0.0256307	0.00955654	0.00297178	-0.00692835	0.13067	0.0407649	0.0487767	0.04735	-0.0396044	-0.0491147	0.0187406	-0.024444	0.0304442	0.0580004	0.119404
Minor_RenyiEntropyTotal	-0.0622738	0.0109835	-0.0311864	-0.00454749	-0.020122	0.0380763	-0.0163874	0.00317853	0.0211985	0.0209264	0.0130833	0.0130023	0.0185591	-0.013589	-0.0496082	0.00280178	0.0110164	0.029485	0.0237952	0.0379521	-0.067259	0.0488657	-0.0432328	0.0255432	-0.004829	0.0483334	-0.0152991	-7.03e-05	0.020458	0.000207728	-0.023515	-0.0110963	-0.0442997	0.0207521	-0.031591	0.0161909	-0.00365836	-0.0135114	0.125141	0.0420039	0.0563012	0.0526969	-0.0490066	-0.0573561	0.0143646	-0.0258821	0.0359281	0.0524347	0.123131
Angle_RenyiEntropyTotal	0.0205789	-0.00631875	0.0150942	-0.00339688	-0.006018	-0.0121179	0.0292012	-0.0114764	-0.0331362	-0.010381	-0.0233335	0.0207516	-0.0201004	0.0111792	0.0256021	-0.00976118	0.0141427	0.0208876	0.000302933	-0.0157725	0.00426371	-0.021135	0.0272202	-0.00816443	0.00865291	0.0197537	2.02e-05	0.00864757	-0.00458168	-0.0262015	0.0328545	-0.0777051	0.0163743	0.0294709	0.011624	0.0491071	0.0215905	-0.0288519	0.00608774	-0.010068	-0.0214687	0.0276034	-0.00683647	-0.016368	-0.0268827	-0.00355807	-0.0959369	0.0388029	-0.0313541
Circ._RenyiEntropyTotal	0.00262801	-0.0158859	-0.0123117	-0.0143517	0.022893	-0.00115521	0.0104954	0.00268126	-0.0010585	0.0145881	0.00426218	-0.0366405	0.0097286	-0.00306357	-0.00687067	-0.0175907	-0.0297205	-0.00956064	0.0130127	-0.0107685	-0.00678829	0.0132591	0.00459512	-0.0151706	-0.00626673	-0.0114368	-0.0272213	-0.0169473	-0.0230704	0.0546193	0.00598852	0.00776298	0.0232249	-0.0435749	-0.0158559	-0.0249573	-0.0233871	0.0275445	-0.077193	-0.0345916	-0.0228625	0.00439227	0.0360832	0.00220047	-0.0263961	0.0119673	0.0469756	-0.0442485	-0.0293691
Solidity_RenyiEntropyTotal	-0.0582068	0.00523886	-0.0286027	-0.00325802	-0.017923	0.0362731	-0.01508	0.00589052	0.0172747	0.0372165	0.01729	0.0102659	0.0139711	-0.0171274	-0.0598582	0.00148034	0.00791595	0.0312023	0.0281254	0.0400902	-0.0522207	0.0521952	-0.0475551	0.00834339	0.00190397	0.0337096	-0.00383091	-0.000826325	0.00858483	0.00638534	-0.0300576	-0.00591581	-0.029577	0.00308938	-0.0204095	-0.0117457	0.00618469	-0.00073789	0.0657529	0.0375606	0.0634745	0.0533148	-0.0470496	-0.0336736	0.0182953	-0.00647112	0.0587117	0.0202152	0.10438
IntDen_RenyiEntropyTotal	-0.0618424	0.00945213	-0.0407991	-0.00981138	-0.0140093	0.0372165	-0.0191786	0.00416703	0.0219159	0.0215089	0.0152365	0.00810646	0.0181726	-0.0158974	-0.0482487	0.00838837	0.0147738	0.0256868	0.0266043	0.0301607	-0.0652759	0.0533969	-0.046842	0.0309216	0.000964788	0.0463758	-0.0223853	-0.00245512	0.0195095	0.00399758	-0.0243578	-0.0144923	-0.0351676	0.0213741	-0.0294109	0.0101834	-0.00524088	-0.013518	0.121968	0.031665	0.0497541	0.0443459	-0.0416274	-0.05889	0.0158859	-0.028426	0.0389888	0.0586388	0.116664
Median_RenyiEntropyTotal	0.0672435	-0.0163507	-0.0346055	-0.0177624	0.012507	-0.0229024	0.0281577	0.00220589	-0.0638484	-0.00276526	-0.0339748	0.0498583	-0.0250005	0.00816323	0.0120017	-0.0126329	0.0427881	0.0423525	0.00788365	-0.0106219	0.0407457	-0.0384421	-0.0102841	-0.00806658	0.0149034	-0.00184299	-0.0102725	0.0273395	-0.00892967	-0.0574846	0.00656349	-0.0398069	-0.0176255	0.064753	0.0187475	0.0292739	0.032286	-0.0444437	0.0505757	0.022506	0.0193843	0.00123695	0.0123792	0.0182624	0.0366559	-0.00436677	-0.0397595	0.0633075	0.0387816
Skew_RenyiEntropyTotal	-0.0362238	0.0150031	-0.0100098	-0.00287848	0.0370484	0.0240518	-0.0287025	-0.00698846	0.0454229	0.000292995	0.0244874	-0.0465411	0.0300539	-0.00971516	-0.00277052	0.00391603	-0.03446	-0.0303021	0.0111454	-0.000108379	-0.0132407	0.0273379	0.014315	0.00537108	-0.0154053	-0.00778157	0.0126346	-0.0260191	-0.0196292	0.0852311	-0.0223014	0.0170729	0.0023517	-0.0695412	-0.0203405	-0.0252785	-0.054121	0.0428717	-0.00376174	-0.0290067	-0.025881	-0.0188393	0.0282091	-0.0533629	-0.026088	-0.0333035	0.0887253	-0.0421402	0.0124343
Kurt_RenyiEntropyTotal	0.0491675	-0.0175152	0.0128221	0.00113839	-0.0217784	-0.0296452	0.0531267	0.00902655	-0.0647765	0.0110621	-0.0219083	0.0381355	-0.0249758	0.0102377	0.0364968	-0.0110397	0.0368348	0.0176859	-0.0224677	-0.0103364	0.0209821	-0.0419499	-1.87e-05	-0.0178812	0.00168231	0.00758974	-0.00762424	0.0139555	0.00534663	-0.0526491	0.0249205	0.000329989	0.0246338	0.0615927	0.00646659	0.0169454	0.0369703	-0.022739	-0.0376007	0.000742353	0.00810674	0.0038229	-0.00305644	0.0518724	0.0209376	0.0347444	-0.0870267	0.0284995	-0.0319219
Count_RenyiEntropyParticles1	-0.00422364	-0.0206423	0.0518608	-0.128137	-0.00312269	0.0350016	-0.0327148	-0.051473	-0.0403794	0.00584757	-0.0637483	-0.0106579	0.0556145	-0.0386175	-0.0178791	0.0251252	-0.0226651	-0.00898206	0.0119048	0.0102921	0.010193	-0.0249402	0.00356815	0.0165404	-0.00762503	-0.000501016	0.0358959	-0.0158278	0.0175725	-0.00340485	-0.0305788	-0.0126788	0.0215916	0.0361963	0.0178901	0.00168308	0.000828489	0.0200383	0.00382589	0.00963077	0.00787225	0.00821035	0.014052	0.00562103	0.00604424	0.00481593	0.0384177	-0.051606	-0.0164292
TotalArea_RenyiEntropyParticles1	-0.00433465	-0.0246917	0.0533478	-0.127495	-0.00634151	0.0320607	-0.028545	-0.0509833	-0.0457217	0.00444542	-0.0579458	-0.0106133	0.0596092	-0.0380158	-0.0148814	0.0224286	-0.0245797	-0.00914246	0.0126089	0.0210097	0.0128098	-0.0220756	0.00488761	0.0193226	-0.00584856	0.00206303	0.0257972	-0.0171485	0.0099583	-0.00432724	-0.0231442	-0.0156121	0.0229046	0.0320397	0.0136418	-0.00414755	0.00231111	0.0259942	0.00134903	0.00954387	0.0141205	0.00693027	0.0109843	0.0121799	0.00802866	0.00606542	0.0347924	-0.047926	-0.0108066
AreaFraction_RenyiEntropyParticles1	-0.004019	-0.0247213	0.0524949	-0.128166	-0.00606853	0.0312732	-0.0291281	-0.0498892	-0.0463958	0.00297415	-0.0562756	-0.0101318	0.0572472	-0.0365765	-0.013742	0.0210292	-0.0256341	-0.0105648	0.0133985	0.0199097	0.0129292	-0.0226945	0.00473917	0.0199242	-0.00391864	0.00122854	0.0261458	-0.0171821	0.00975322	-0.00472008	-0.0222239	-0.0155182	0.0266005	0.0283908	0.0155394	-0.00495142	-7.78e-05	0.0276603	0.00138426	0.00780652	0.0129864	0.00821197	0.0104626	0.0113661	0.00971403	0.00262791	0.034881	-0.0450295	-0.0117332
Count_RenyiEntropyParticles2	-0.0100224	-0.0366733	0.059431	-0.116285	-0.00711332	0.0252255	-0.0300891	-0.0453408	-0.0529086	0.00730722	-0.0723995	-0.0174626	0.0704665	-0.0361842	-0.0196519	0.0228194	-0.0178799	-0.00804713	0.00962692	0.0115423	0.00382892	-0.0189839	0.0115887	0.0311084	-0.00281846	-0.0105679	0.0211695	-0.0105542	0.0223601	0.00604705	-0.0293042	0.00505758	0.00900488	0.0258135	0.00511274	0.00211006	0.00136196	0.00631353	-0.0016072	0.00954868	0.0169028	0.0188946	0.00970288	0.00718694	-0.00417072	0.0152847	-0.000750026	-0.0154277	0.00743413
TotalArea_RenyiEntropyParticles2	-0.0130101	-0.0392436	0.0598156	-0.111091	-0.00601415	0.0238805	-0.0299187	-0.0436931	-0.0534328	0.00543488	-0.0763836	-0.0181926	0.0742467	-0.0350768	-0.0206912	0.0223735	-0.0155515	-0.00764686	0.00699053	0.00677806	0.000448403	-0.0205851	0.0100585	0.0360218	-0.00438818	-0.0124507	0.0155263	-0.00814768	0.0248373	0.0073676	-0.025054	0.00657293	0.00385186	0.0233986	0.000876213	0.00275946	-0.00240171	0.00123613	-0.00287926	0.0119079	0.0188615	0.0204498	0.00522726	0.00722571	-0.00529955	0.0160293	-0.0128179	-0.00677351	0.00873651
AreaFraction_RenyiEntropyParticles2	-0.0130125	-0.0392118	0.0598071	-0.111039	-0.00605246	0.0239438	-0.0299359	-0.043639	-0.0534176	0.00525553	-0.0764513	-0.0181113	0.0742858	-0.0350641	-0.0206479	0.0226386	-0.0155413	-0.00757228	0.0067993	0.00698932	0.00047319	-0.0205736	0.00992894	0.0359636	-0.00439726	-0.0126473	0.0157278	-0.00806136	0.0248196	0.00685377	-0.0251243	0.00680749	0.00336682	0.0228932	0.000902599	0.00250644	-0.00248289	0.00111697	-0.00326119	0.0115964	0.0188281	0.0204398	0.00531955	0.00733968	-0.00553076	0.0161212	-0.0125346	-0.00705932	0.00819364
Count_RenyiEntropyParticles3	-0.0252444	-0.0446693	0.0576613	-0.0781823	0.00367788	0.0170178	-0.0399552	-0.0473762	-0.0402041	0.00322973	-0.0831523	-0.0270353	0.0689696	-0.0363517	-0.026196	0.0133153	0.0020825	-0.0122639	-0.00136913	0.0122449	-0.0102511	-0.00465555	0.0144506	0.0188784	-0.00851831	-0.0249406	0.00411776	-0.0176826	0.018904	0.0133365	-0.00682862	0.0335871	-0.0120773	0.0259371	-0.000347895	-0.00241897	-0.0228066	-0.0420123	-0.00983995	0.012203	0.00996479	0.00803091	-0.017951	-0.0246232	-0.00698921	0.0330245	-0.0555851	0.042775	0.0124852
TotalArea_RenyiEntropyParticles3	-0.0269726	-0.0450928	0.0567303	-0.070914	0.0070264	0.0158837	-0.0418547	-0.0527831	-0.0381316	0.00366968	-0.0840456	-0.0239697	0.0638265	-0.0390096	-0.0277798	0.012467	0.00533633	-0.00891689	-0.00470977	0.0137643	-0.0106102	-0.00157385	0.0135634	0.0103786	-0.00559765	-0.025821	0.00369402	-0.0223674	0.0127139	0.00797667	-0.00153985	0.0429166	-0.013902	0.0255253	-0.000284346	-0.00548377	-0.0257222	-0.0475502	-0.00700887	0.0134632	0.0136175	0.00183457	-0.0166134	-0.0324641	-0.00927823	0.0242938	-0.0596184	0.050712	0.0165614
AreaFraction_RenyiEntropyParticles3	-0.0269785	-0.045045	0.0567454	-0.070893	0.00702197	0.0157229	-0.0418271	-0.0527836	-0.0379989	0.00376312	-0.0839939	-0.0241871	0.0640085	-0.0389971	-0.0276057	0.0123325	0.00519699	-0.00903142	-0.00478282	0.0136281	-0.0105713	-0.00140503	0.0135687	0.0106587	-0.00557346	-0.0257719	0.00366577	-0.0223544	0.0126432	0.00782554	-0.00146892	0.0428301	-0.0137655	0.025521	-0.000392919	-0.0055814	-0.0255919	-0.0474429	-0.0070881	0.0137125	0.0136787	0.00193711	-0.0166894	-0.0325062	-0.00934995	0.024225	-0.0598397	0.0509141	0.0167775
Count_HuangTotal	0.0220407	-0.00915609	-0.000686657	0.00989127	0.0354789	0.0462169	0.0103728	0.0573897	-0.0812185	0.0591455	0.0131379	-0.047154	-0.00296302	-0.0187792	0.00846874	-0.0163376	0.0542211	-0.0112746	-0.0431106	-0.0617654	0.0580918	0.029415	-0.00686948	-0.00327329	-0.0524375	0.115124	0.00332272	-0.0986637	0.109457	0.00233253	0.063174	-0.0206353	-0.0503472	-0.00189185	0.0258612	-0.0113994	0.0759876	-0.0228063	-0.021595	0.00369908	-0.00855258	-0.0210943	0.00335476	0.0172349	-0.0146724	0.0241337	0.0281831	0.0238256	0.0104949
TotalArea_HuangTotal	-0.0735415	0.018959	-0.010326	-0.0217793	0.00980176	-0.0342429	0.0199892	-0.0042744	0.0659463	0.00065797	-0.0118255	-0.0273736	0.042587	0.00818688	0.0304071	-0.0597655	-0.0036781	0.0116426	0.0758768	-0.0132252	-0.00234748	-0.0494474	0.0360253	-0.018634	-0.0199223	-0.0171842	0.000202947	-0.034263	0.0161096	-0.000139381	0.0336774	0.0229876	0.0289913	-0.0357654	0.0237423	-0.0223094	-0.0341952	0.0242998	-0.00245289	-0.0186909	0.0167921	-0.0362909	0.00636753	-0.0102781	-0.030311	-0.0412197	0.00798462	-0.0113102	0.0214225
AreaFraction_HuangTotal	-0.0735389	0.018961	-0.0103279	-0.0217931	0.00980327	-0.0342343	0.0199787	-0.00426801	0.0659505	0.000664629	-0.0118232	-0.0273701	0.0426029	0.00819238	0.0303748	-0.059782	-0.00365005	0.0116653	0.0758492	-0.0132399	-0.00232914	-0.0494405	0.0360412	-0.0186608	-0.0199141	-0.0171636	0.000215892	-0.0342861	0.0160958	-0.00013464	0.0336562	0.0230144	0.0289832	-0.0357658	0.0237364	-0.0222682	-0.0342027	0.0242978	-0.00246858	-0.0187071	0.0168307	-0.0362524	0.00637451	-0.0102917	-0.0303165	-0.0412013	0.00800232	-0.0113451	0.0214246
Count_HuangParticles1	0.0384327	0.00888925	0.00470898	0.00524212	0.0587889	0.0305874	0.0010156	0.0453276	-0.0833398	0.0225226	-0.00965569	-0.0491008	-0.0115167	-0.00856871	-0.0213789	0.00349395	0.0152701	-0.0195752	0.00973563	-0.0477618	0.0175625	0.00498157	-0.0212143	-0.021578	-0.0261514	0.0757872	-0.0648264	-0.0809112	0.0882311	-0.0082054	0.0354566	0.00130021	-0.0324616	-0.0143726	-0.0060302	0.0290811	0.045453	0.00184923	-0.00685646	-0.0244985	0.0106282	-0.0546358	-0.0100576	0.00840509	0.0018166	0.00117865	0.0433357	-0.0537993	-0.0320346
TotalArea_HuangParticles1	0.0466543	-0.0110502	-0.000198241	0.00197617	0.00631963	-0.0634896	-0.0212247	0.00435514	-0.0219685	0.0946612	0.026269	-0.0287208	0.020943	-0.0194763	-0.0324519	-0.0125952	0.0269403	-0.0247071	-0.039574	-0.050024	0.0234317	-0.012675	0.00414971	0.0142189	-0.0409894	0.0875726	-0.057131	-0.0769526	0.0458712	-0.00469298	-0.00162881	-0.00552595	-0.00709516	-0.0128391	0.0316832	0.0116348	0.010344	-0.036844	-0.00345816	0.0163417	0.0216342	-0.0325077	0.00299202	0.0206028	0.00361337	-0.0225467	0.0522288	-0.0537576	-0.041278
AreaFraction_HuangParticles1	0.0465759	-0.0111426	-0.000294761	0.00209952	0.00649982	-0.0636059	-0.0215059	0.00433678	-0.0224026	0.0945965	0.0266773	-0.0289885	0.0206746	-0.019831	-0.0322965	-0.0124934	0.0271944	-0.0247514	-0.0398558	-0.0500621	0.023244	-0.0123192	0.00411066	0.0138297	-0.0407347	0.0875698	-0.0573313	-0.0769989	0.0454697	-0.00504979	-0.00117217	-0.00539195	-0.00695254	-0.012668	0.0315448	0.0118665	0.0104237	-0.0364912	-0.0026172	0.0166609	0.0218622	-0.031521	0.00386323	0.0202305	0.0038948	-0.0219086	0.0522244	-0.0531437	-0.0409502
Count_HuangParticles2	0.0170078	-0.0238231	0.00075746	-0.00791269	-0.0386633	-0.0987029	-0.0216966	-0.0241265	0.0495646	0.119066	0.0551986	0.000555863	0.0312618	-0.0445074	0.00133767	-0.0397499	0.0252925	0.00744128	-0.0628539	-0.0162239	0.0158206	0.00743506	0.0286093	0.0508417	-0.0349592	0.0616674	-0.0184272	-0.0245117	-0.00898616	0.00309142	-0.0440068	-0.00786639	0.0464165	-0.0121409	0.0640155	-0.000256377	-0.0316106	-0.0561194	-0.00694781	0.0674835	-0.0130273	-0.00132385	0.0169808	0.0296594	0.0323618	-0.0674504	0.0273265	0.00394284	-0.00685511
TotalArea_HuangParticles2	0.0123558	-0.026226	0.00228386	-0.00809016	-0.0450457	-0.0952857	-0.018683	-0.0212552	0.0523935	0.116766	0.0566428	-0.00104835	0.0315223	-0.0450796	0.00997855	-0.0444995	0.0264237	0.0122819	-0.0602334	-0.0143511	0.01362	0.0122781	0.0280594	0.0535456	-0.0325949	0.0595845	-0.0130623	-0.0237	-0.0129504	0.00503784	-0.0464088	-0.00698863	0.0521639	-0.0123267	0.0692187	-0.00372528	-0.0318474	-0.0551846	-0.00721854	0.0722767	-0.0179657	0.00062855	0.0199121	0.0310269	0.0301382	-0.0723397	0.0221182	0.00963174	-0.00131441
AreaFraction_HuangParticles2	0.0123588	-0.0262106	0.00230482	-0.00809531	-0.0450158	-0.0953028	-0.0186813	-0.0212251	0.0523762	0.116733	0.0566233	-0.0010706	0.0314957	-0.0450908	0.00996962	-0.0446004	0.0264509	0.0123407	-0.0602177	-0.0143146	0.0135918	0.0122985	0.0281428	0.0535579	-0.0326448	0.0596833	-0.0132175	-0.023658	-0.0129778	0.00493699	-0.0464274	-0.00693939	0.0521139	-0.0123718	0.0692563	-0.00368231	-0.031913	-0.0552447	-0.007165	0.0723124	-0.0178766	0.000742466	0.0199191	0.0309689	0.0301789	-0.0723042	0.022164	0.00949093	-0.00135787
Count_HuangParticles3	-0.0236579	-0.0382985	0.0105974	0.000894791	-0.0699935	-0.0632235	-0.0094366	-0.00802065	0.0605566	0.0860024	0.0503337	-0.0217937	0.0415279	-0.0199353	0.0421282	-0.0565503	0.0394492	0.024884	-0.0515566	-0.0248927	-0.00195542	0.0246946	0.00682331	0.0532316	-0.00595555	0.0528651	0.0250044	-0.0232394	-0.0319455	0.00995099	-0.0384075	-0.0123047	0.0539976	-0.00296119	0.0725086	-0.0100999	-0.0125237	-0.0521237	-0.0121618	0.0734209	-0.0392572	0.0236964	0.0272841	0.0201706	0.0219705	-0.0526068	-0.0217146	0.0325257	0.0022124
TotalArea_HuangParticles3	-0.0526136	-0.0250811	0.00511068	0.00985995	-0.0662258	-0.0189258	-0.0058725	-0.0103996	0.0737835	0.0517115	0.0342125	-0.0236491	0.0498475	-0.000546156	0.04409	-0.0483538	0.0284072	0.0253637	-0.050441	-0.0219538	-0.0127106	0.0202651	-0.00312146	0.0432738	0.0043342	0.051296	0.0428167	-0.0141726	-0.0197575	-0.010596	-0.0244781	-0.0204479	0.0449197	0.00655352	0.0719653	-0.0225859	0.00163341	-0.0424199	-0.0326751	0.0780346	-0.0537609	0.0421934	0.0211221	-0.0100135	0.0193594	-0.0308273	-0.0333495	0.0431421	-0.00484437
AreaFraction_HuangParticles3	-0.0526232	-0.0250735	0.00511711	0.00985677	-0.0662135	-0.018931	-0.00589127	-0.0104006	0.0737751	0.0517111	0.034226	-0.0236353	0.0498584	-0.000564744	0.044091	-0.0483607	0.028397	0.0254071	-0.0504229	-0.0219509	-0.0127435	0.0202653	-0.00316126	0.0432668	0.00429754	0.0512731	0.0428611	-0.0141401	-0.0197436	-0.0106081	-0.0244852	-0.0204887	0.0449095	0.00658609	0.0719294	-0.0225767	0.00165423	-0.042411	-0.0326807	0.078022	-0.0537661	0.0421883	0.021105	-0.0100155	0.0193784	-0.0307874	-0.0333361	0.0431503	-0.00484763
Count_IntermodesTotal	0.0356291	-0.0166621	0.00903356	0.0342165	-0.000114159	0.0848006	-0.00635432	0.0359449	-0.0187355	0.0729957	0.00194762	-0.0176073	0.0305509	-0.0116337	0.0240691	-0.0460627	0.0596431	-0.00345014	0.0137327	-0.0414043	0.0313364	-0.00663209	0.0223331	-0.0179192	-0.0661003	0.0779342	0.00873962	-0.104744	0.113078	0.00434437	0.0823324	-0.0239515	-0.0595735	-0.00321822	0.0229272	-0.0268529	0.053857	-0.0163025	0.00221871	-0.045283	0.0358947	-0.0567032	0.0103789	-0.0516992	0.0108393	-0.00635279	-0.00177626	-0.0100791	0.0392014
TotalArea_IntermodesTotal	-0.0518531	0.0119167	-0.0124083	-0.0556036	0.0715087	-0.0676354	0.0642805	0.0425818	-0.03541	-0.0112738	-0.0210106	-0.0441351	-0.0162049	0.0206487	0.0244768	-0.0200374	0.0297325	-0.0270586	0.0255146	-0.0272619	0.0543413	-0.0318401	0.00986374	-0.0192091	0.0105708	-0.00192898	-0.0264669	-0.0330973	0.00123742	0.0611275	-0.00617101	-0.0101611	0.0372166	-0.022326	-0.0153329	-0.0579698	-0.0257214	0.00823916	-0.0173444	0.0247479	-0.00133446	-0.0272681	0.0091666	0.0280254	-0.0475118	-0.0201522	0.0113839	0.026087	0.00105926
AverageSize_IntermodesTotal	-0.0476211	0.0174991	-0.0572576	-0.0400465	0.0228595	-0.030591	0.0300492	0.0325773	-0.0766748	0.0141405	-0.0123606	0.0419376	0.00625134	-0.0121656	-0.0106562	-0.0354448	0.0350046	0.0243465	-0.0242358	0.00703653	-0.00727248	0.0137459	0.00823874	-0.00432995	-0.00948503	-0.0104985	0.0368604	0.0395597	-0.00885577	0.0166415	0.010763	0.0372472	0.0125759	-0.0015063	-0.0106873	0.0453337	0.0061313	-0.00296577	-0.0162428	-0.0392292	0.00144264	-0.0287405	0.0243847	0.00210179	-0.0531275	0.0023116	-0.0248562	0.00941289	-0.0219463
AreaFraction_IntermodesTotal	-0.0518553	0.0119117	-0.0124093	-0.055594	0.0715001	-0.0676263	0.0642981	0.0425705	-0.0354166	-0.0112635	-0.0210051	-0.0441417	-0.0162515	0.0206485	0.0244865	-0.0200405	0.0296946	-0.0270769	0.0255239	-0.0272915	0.0543466	-0.0318141	0.00982976	-0.0192078	0.0105688	-0.00192762	-0.026448	-0.0331187	0.00124398	0.0610982	-0.00614686	-0.010153	0.0372515	-0.0223256	-0.0152792	-0.0579869	-0.0257118	0.00821055	-0.0173417	0.0247366	-0.00134899	-0.0272501	0.00915719	0.0279967	-0.0475321	-0.0201932	0.0113895	0.0261075	0.00109343
Mean_IntermodesTotal	-0.0764308	0.0227134	-0.0274816	-0.0372455	0.0228398	-0.0619785	0.00475685	0.018703	-0.0238775	-0.0323034	0.0140106	-0.0138446	-0.0382571	0.00110368	-0.0373261	0.0386608	-0.0153795	-0.00999161	-0.0125296	-0.00702886	0.00309772	0.0235685	-0.0190749	0.00633266	0.0246687	0.00772254	-0.00472032	-0.0072852	0.0213659	0.00311633	-0.0105098	-0.00572918	0.00914149	-0.00651484	0.0140495	0.0108046	0.033886	-0.0115235	-0.0300245	0.000638085	-0.00962387	0.00128497	0.00180457	-0.00583784	0.009713	-0.00643504	0.0165446	0.0382764	-0.0650454
Mode_IntermodesTotal	-0.0765916	0.0226901	-0.0289343	-0.0369411	0.0220237	-0.057947	0.00242552	0.0213112	-0.0238906	-0.0269449	0.0147446	-0.0113982	-0.0380189	-0.001681	-0.0379587	0.0420332	-0.0133526	-0.0111129	-0.0118266	-0.00745275	0.00137294	0.0274946	-0.0206501	0.00923315	0.0258657	0.00442893	-0.00323777	-0.00654768	0.0241406	0.00721217	-0.0104018	-0.00971113	0.00861293	-0.00657049	0.0118241	0.00949695	0.035018	-0.0117028	-0.0281311	-0.00445024	-0.0110361	0.00164185	0.00428331	-0.00700922	0.00491489	-0.00879558	0.0152008	0.0426679	-0.0642181
Perim._IntermodesTotal	-0.0457456	0.0207114	-0.0561531	-0.0338798	0.0126634	-0.0390321	0.0120312	0.0216347	-0.0583651	0.00838246	-0.00659661	0.0606656	0.00700632	-0.0172774	-0.0244049	-0.0172626	0.0197077	0.0212649	-0.0233238	0.006646	-0.00798324	0.0117878	0.0194335	0.00785366	-0.00882934	-0.0167078	0.0406518	0.0325586	-0.00657387	-0.00047036	0.0262529	0.0387733	0.00828678	0.00411383	-0.00947727	0.0675007	0.0175472	0.0103722	-0.0182472	-0.0394686	-0.00101249	-0.0237439	0.0224882	0.00813741	-0.0442729	0.00435355	-0.0263029	0.0185093	-0.00764179
Major_IntermodesTotal	-0.0527312	0.0207421	-0.0558399	-0.0293664	0.00694048	-0.0237363	0.0083491	0.0257727	-0.0662111	0.0132735	-0.00400129	0.0576121	0.0025902	-0.0205808	-0.0256272	-0.0203644	0.0252232	0.0220752	-0.019086	0.00695822	-0.0100662	0.0210837	0.0138571	0.00378375	-0.00540754	-0.0170807	0.0408049	0.0385139	-0.00350092	0.00419391	0.0198779	0.0334952	0.00597372	0.00152323	-0.00251269	0.0555793	0.0172609	0.00362067	-0.0132026	-0.0483238	-0.00655582	-0.0273385	0.0247317	0.00406565	-0.0486476	0.00442312	-0.0226582	0.0161838	-0.0209992
Minor_IntermodesTotal	-0.0479236	0.0172608	-0.0567177	-0.0379738	0.0181555	-0.0324256	0.02659	0.0336977	-0.0781703	0.015156	-0.0117514	0.0473982	0.0077915	-0.0122112	-0.0120137	-0.0344277	0.0283815	0.028693	-0.0287294	0.0120197	-0.0109761	0.0147817	0.0104696	-0.00558794	-0.0118141	-0.00876945	0.0367599	0.0381778	-0.00874216	0.013363	0.0122126	0.0371175	0.0113756	-0.00350736	-0.00643844	0.0518632	0.00862316	-0.0048668	-0.0189914	-0.0370357	0.00298168	-0.0224588	0.0212608	-0.00127374	-0.0517572	0.00327353	-0.0239727	0.00871022	-0.0254069
Angle_IntermodesTotal	-0.027343	0.00626746	0.00204904	-0.016101	0.000532333	-0.0595037	0.0152285	-0.0081296	-0.0204425	-0.0228741	0.00558753	-0.0120926	-0.0267822	0.00765355	-0.00619119	0.0158842	-0.0123877	0.00515665	-0.0172772	0.011421	0.00251924	-0.0123275	-0.00651293	0.0104164	0.0160086	0.0110409	-0.00411846	-0.0436849	0.0429684	-0.0269752	0.0435095	-0.0201497	-0.00765756	0.00478972	-0.0125398	0.0225308	0.0330114	0.0298915	0.0193592	-0.0131785	-0.0155937	0.0352492	0.0027539	0.00197163	-0.0153608	0.00157934	0.0125431	0.0369948	0.00809627
Circ._IntermodesTotal	0.0468457	-0.0247365	0.0119045	0.0227895	0.0120476	0.0928001	0.0176692	0.0199022	0.0180061	0.0562308	-0.0104113	0.00193783	0.0324229	-0.012085	0.0117123	-0.0128359	0.0128923	0.0115893	0.0183376	0.0322546	-0.0213995	-0.00973645	-0.00155224	-0.0164091	0.00703202	-0.0475782	-0.0111609	0.0406943	-0.0527369	0.0254561	-0.0403351	-0.0293488	0.0225044	-0.0239176	-0.00485726	-0.0564475	-0.0495698	-0.0281747	0.0193299	0.00907828	-0.0133597	0.0336317	8.86e-05	0.00330257	-0.0054756	-0.0390736	-0.0253686	-0.0185027	0.0212651
Solidity_IntermodesTotal	-0.0158246	-0.00321705	-0.0374122	0.00660809	0.0128312	0.0741911	0.0144628	0.056603	-0.0581457	0.077917	-0.0152715	0.0520854	0.0230501	-0.0239552	-0.00961419	-0.0287506	0.0223499	0.0467026	-0.00905854	0.0425389	-0.0282062	0.0428909	-0.0230152	-0.0317393	0.0118812	-0.0445173	0.0281204	0.0649541	-0.0371881	0.0384563	-0.0454838	-0.00373909	0.0372385	-0.0209815	0.0138359	-0.0115371	-0.0150789	-0.0429999	-0.00964373	-0.0240686	0.00211385	0.0097723	-0.00962551	-0.00954979	-0.0428269	-0.025902	-0.0140857	-0.00694885	-0.0485972
IntDen_IntermodesTotal	-0.052433	0.0144653	-0.0546272	-0.032948	0.0215565	-0.0107948	0.0209824	0.0387014	-0.0827805	0.0197247	-0.0059007	0.0293226	0.000246464	-0.0152845	-0.0173235	-0.0237767	0.0310599	0.0324938	-0.0383405	0.00823142	-0.0212367	0.040796	-0.0211931	-0.00529357	0.00391271	0.00139131	0.0232902	0.0462489	-0.00306254	0.0180547	-0.0158669	0.0186601	0.0159141	0.00324593	0.00385643	0.0430285	0.00864544	-0.011478	-0.0139776	-0.0396303	-0.0118201	-0.0283878	0.0219492	-0.00671812	-0.0475441	-0.00562631	-0.0149707	0.011178	-0.0536956
Median_IntermodesTotal	-0.0762557	0.0223923	-0.0270398	-0.0372127	0.0225138	-0.0610939	0.00396917	0.0197907	-0.0228532	-0.0321682	0.0144965	-0.0132546	-0.0384868	0.00085797	-0.0393233	0.0397253	-0.0153702	-0.0105374	-0.013167	-0.00630403	0.00223125	0.0248203	-0.0189763	0.00635488	0.0246493	0.00771574	-0.00575681	-0.00878692	0.0229275	0.00378491	-0.00984568	-0.00595903	0.00984375	-0.0076139	0.0142011	0.0108948	0.0340128	-0.0126916	-0.0314977	0.00165033	-0.0113849	0.00176928	0.00099664	-0.00604203	0.00953048	-0.0068891	0.0163029	0.0398461	-0.0661811
Skew_IntermodesTotal	0.0331298	-0.00938705	0.00285815	0.0434486	0.00979984	0.103165	0.0052444	0.00712041	-0.022132	0.0587055	-0.00337664	-0.0133936	0.0450159	-0.0132669	0.0637809	-0.0456913	0.0214273	0.0150968	0.0108889	0.00628146	0.00369828	-0.0245392	0.000321055	-0.0127552	-0.0152057	-0.00834147	0.0104186	0.0437511	-0.0295308	0.0155098	-0.0317795	-0.0319639	-0.00276812	0.0176965	-0.00389509	-0.0348799	-0.019543	0.00368176	0.0729867	-0.0163564	0.0133763	-0.0349316	0.0270005	-0.00254776	-0.0688545	-0.0247205	0.0170373	-0.0392284	0.034095
Kurt_IntermodesTotal	0.0099677	-0.0105463	0.00303522	0.0023513	-0.0178394	-0.0100642	-0.00942033	0.00712542	0.00366739	-0.00118485	-0.00636597	-0.0156015	-0.0215298	0.00544769	-0.010226	0.00471577	0.0169166	0.0109317	0.00257709	-0.015262	-0.00770195	0.00088802	0.0237366	-0.0129181	0.00119819	0.00995731	-0.0255419	-0.0466571	0.0366793	0.0103628	0.0289299	0.0364364	-0.0243967	-0.013427	-0.0167193	-0.0160129	0.0254315	-0.0219643	-0.0505843	-0.0258464	0.0349514	0.0178073	-0.033013	-0.0100125	0.0480627	0.0486884	-0.0217645	0.0558133	-0.0297141
Count_IntermodesParticles1	0.0160075	0.0158015	0.00729803	-0.110951	0.000878911	0.0447968	-0.0441286	-0.00257727	0.0446935	0.0448826	0.0312037	0.0272652	-0.0886951	0.102967	0.0326264	-0.024092	-0.00793979	0.0313207	0.0089772	-0.0144614	0.0216486	0.0209931	0.0180216	0.0205104	-0.0244156	0.0275982	-0.00678112	0.00552024	0.0167937	-0.0120607	-0.0295391	0.0124475	-0.0109795	-0.0207385	-0.0206826	0.00439958	0.011875	-0.00358779	0.000866716	-0.0145525	0.00426201	-0.0101375	0.00297009	-0.0123794	0.00104466	-0.00958164	-0.000770698	-0.00854735	-0.00369443
TotalArea_IntermodesParticles1	0.0167064	0.0147731	0.00712164	-0.121441	-0.00276884	0.0491765	-0.0407517	-0.00161303	0.0449385	0.0460125	0.0332242	0.0272208	-0.0974099	0.108859	0.0322049	-0.0258148	-0.012391	0.0325636	0.00835789	-0.0167488	0.0156388	0.0256497	0.026581	0.0155893	-0.0228764	0.0194114	-0.00533246	0.00265019	0.00735871	-0.00766213	-0.0268118	0.0136582	-0.00722055	-0.0149061	-0.0223956	0.00489164	0.0093483	-0.00226823	0.0020297	-0.0108549	-0.00144885	-0.0119602	0.00264402	-0.0132454	0.00622266	-0.00855591	0.000905488	-0.00465075	-0.00316147
AreaFraction_IntermodesParticles1	0.0166184	0.0146484	0.00694321	-0.121255	-0.00287235	0.0491626	-0.0412875	-0.00167708	0.0452746	0.0461212	0.0333007	0.0271843	-0.0974264	0.108959	0.0326017	-0.025887	-0.0123616	0.0329755	0.00807328	-0.0167242	0.0153374	0.025192	0.0261893	0.0156823	-0.0228227	0.0192973	-0.00521792	0.00313565	0.00682	-0.00743423	-0.0269376	0.0135542	-0.00751832	-0.0144394	-0.0214329	0.00476991	0.00912344	-0.00188739	0.00212419	-0.010612	-0.00166898	-0.0110254	0.00271866	-0.013014	0.00599004	-0.00852217	0.00176356	-0.00522262	-0.00238227
Count_IntermodesParticles2	0.0164073	0.0137217	0.0097231	-0.127605	-0.0126602	0.0461961	-0.040002	0.00686326	0.0420435	0.0463624	0.0327584	0.0280473	-0.099901	0.109778	0.0260792	-0.0365947	-0.0111995	0.0351901	-0.00170207	-0.0199323	0.00754972	0.0334411	0.0234089	-0.00260263	-0.0105298	-0.00458617	-0.00245984	0.00634095	-0.0034073	0.00172663	-0.0149242	0.0160019	-2.48e-05	-0.00534185	-0.0214835	-0.000279752	0.00259146	0.00148814	0.00908821	0.000908013	0.000127077	-0.0187768	0.0017628	-0.0111835	-0.00224226	-0.0144863	-0.00614277	0.00231029	-0.00302128
TotalArea_IntermodesParticles2	0.0158209	0.0105535	0.0121019	-0.128628	-0.0146573	0.0438021	-0.0410927	0.0095751	0.0406896	0.046116	0.0316655	0.0279959	-0.0980776	0.111299	0.0257427	-0.0389699	-0.0099452	0.0354319	-0.00382277	-0.021203	0.00632452	0.0346623	0.0206406	-0.00410751	-0.00856572	-0.00987487	-0.00391711	0.00812628	-0.000276205	0.00284402	-0.0138887	0.0150496	-1.11e-05	-0.00480267	-0.0223453	-0.00043502	0.00215599	0.00249393	0.00566749	0.00440925	0.00444522	-0.017015	0.00265723	-0.0109242	-0.00556867	-0.013257	-0.00824227	0.00445136	-0.0051816
AreaFraction_IntermodesParticles2	0.0158266	0.0105193	0.0120805	-0.128655	-0.0146214	0.0438329	-0.041122	0.00959487	0.0407492	0.0460775	0.031586	0.0280003	-0.0980637	0.111245	0.0256959	-0.038859	-0.00990868	0.0353976	-0.00378692	-0.0212433	0.00623444	0.0346783	0.0205963	-0.0040584	-0.0085162	-0.00989312	-0.0039862	0.00812662	-0.000189135	0.00291512	-0.0140098	0.0150751	-0.000103491	-0.00478642	-0.0223654	-0.000529098	0.00225891	0.00241378	0.00551906	0.00433694	0.0044171	-0.0170988	0.00276315	-0.0108921	-0.0055912	-0.0133039	-0.00820976	0.00429239	-0.00522224
Count_IntermodesParticles3	0.00767764	-0.00606073	0.0211338	-0.127336	-0.0154041	0.0353833	-0.0473758	0.0116821	0.0356565	0.0476624	0.0251152	0.0214957	-0.0883592	0.11691	0.0279526	-0.0405345	0.0105376	0.0317149	-0.00599741	-0.0197597	0.00105005	0.034438	0.0150721	-0.0005108	-0.00953057	-0.0115027	-0.0171517	0.0142461	0.00706926	0.0103187	-0.0127061	0.00979355	-0.00708218	-0.00338807	-0.0210169	0.00924344	-0.00573919	0.00673407	-0.00745464	0.00741777	-0.00128612	0.000261405	-0.00197519	-0.00130575	-0.012155	0.0180343	-0.0306083	0.0107497	0.0014271
TotalArea_IntermodesParticles3	0.00513835	-0.00899952	0.0216393	-0.125663	-0.0100068	0.0359701	-0.0503933	0.00691183	0.0346318	0.0481621	0.0224305	0.0207301	-0.0910856	0.115467	0.0288335	-0.0377137	0.0187937	0.0304043	-0.00333578	-0.0156105	-0.000918688	0.0317556	0.0153085	-0.00260187	-0.0120059	-0.00574985	-0.0204892	0.00865407	0.00179003	0.00678819	-0.0140746	0.0162963	-0.00322612	-0.00347463	-0.0189299	0.00921969	-0.00727589	-0.00298739	-0.00899971	0.00041377	-0.00599148	0.00310589	-0.000235024	0.000642643	-0.0159593	0.0233587	-0.0329488	0.0140065	0.00471078
AreaFraction_IntermodesParticles3	0.00516199	-0.00897911	0.0216439	-0.125695	-0.00994283	0.0359409	-0.0503853	0.00689095	0.0346207	0.0481732	0.0224159	0.0206869	-0.0910377	0.115465	0.0289069	-0.0377979	0.018795	0.0304273	-0.0034261	-0.0155606	-0.000952435	0.031769	0.0153288	-0.00258016	-0.0119638	-0.00566623	-0.0205152	0.00854202	0.00168573	0.00674343	-0.0140509	0.0163036	-0.00331679	-0.00345081	-0.0189279	0.00917455	-0.00728823	-0.00311126	-0.00898961	0.000466718	-0.00601896	0.00307839	-0.000190148	0.000638799	-0.0160036	0.0232553	-0.0329932	0.014113	0.00466439
Count_IsoDataTotal	0.0364744	-0.01583	0.00857322	0.0350203	-0.00153557	0.0866466	-0.00722009	0.0339739	-0.0176513	0.0748842	0.000797665	-0.0159433	0.032994	-0.0107303	0.025094	-0.0462419	0.0562457	-0.00212859	0.0185714	-0.039759	0.0312719	-0.00455421	0.0255686	-0.0156035	-0.063495	0.0742076	0.00675147	-0.0993072	0.116617	0.00541848	0.0840807	-0.0168539	-0.0569541	-0.00386594	0.0218998	-0.0246441	0.0582181	-0.0161547	0.00312517	-0.0493011	0.0407979	-0.0573647	0.0121791	-0.0544947	0.0143398	-0.00699105	0.00218452	-0.00699862	0.034882
TotalArea_IsoDataTotal	-0.0546638	0.0167086	-0.00808684	-0.0549168	0.0731351	-0.0691665	0.0683372	0.0375015	-0.0373399	-0.0105165	-0.0193472	-0.047955	-0.0235173	0.0198264	0.018901	-0.0179299	0.0267229	-0.0283445	0.0180775	-0.0289771	0.0538205	-0.0305575	-0.00876163	-0.0237539	-0.00922404	-0.00530476	-0.0283457	-0.0443673	0.0031854	0.0592906	-0.00761342	-0.00922337	0.0264877	-0.0267968	-0.00868529	-0.0686121	-0.02304	-0.0048618	-0.0251045	0.020086	-0.00553616	-0.0239892	0.00985741	0.0329499	-0.0378342	-0.0271227	0.012258	0.0315767	-0.00103549
AverageSize_IsoDataTotal	-0.0541811	0.0146134	-0.0576335	-0.0417997	0.033423	-0.0245948	0.0330189	0.0325548	-0.0792108	0.0081798	-0.0132247	0.0406693	-0.0129141	-0.0105887	-0.0292886	-0.025145	0.030562	0.0167894	-0.075242	0.01701	0.0093102	0.0183824	-0.0089605	-0.0115281	-0.0293364	0.0345592	0.0561106	0.00890295	-0.046375	-0.00748791	-0.0352979	0.0108238	-0.0572945	-0.00410777	-0.00235846	-0.0474078	-0.0778107	0.0423174	-0.0372203	-0.0289936	0.0344912	-0.0190288	0.0127677	-0.0570441	-0.0161174	-0.0192254	-0.0414917	-0.0260697	0.0128368
AreaFraction_IsoDataTotal	-0.0546615	0.0167171	-0.00807087	-0.0549419	0.0731285	-0.0691542	0.068328	0.0375064	-0.0373213	-0.010523	-0.0193544	-0.0479653	-0.0234923	0.0198754	0.0189361	-0.0179252	0.0266982	-0.0283369	0.0180876	-0.0290071	0.0538254	-0.0305769	-0.00874946	-0.0237621	-0.00927332	-0.00528871	-0.028319	-0.0443805	0.00319538	0.0592508	-0.00759713	-0.00921194	0.0265319	-0.0267769	-0.0086773	-0.0686156	-0.0230882	-0.00484509	-0.0251005	0.0200857	-0.00555893	-0.024017	0.00983268	0.0329288	-0.0378516	-0.0270876	0.0123038	0.0315256	-0.00104596
Mean_IsoDataTotal	-0.0796412	0.0219543	-0.0336056	-0.0436231	0.0291709	-0.064303	0.00881345	0.0176983	-0.0279971	-0.0311775	0.00665123	-0.00926168	-0.0375691	0.00214525	-0.041504	0.0306074	-0.0155832	-0.00854837	-0.034569	-0.00690103	0.0175137	0.0217609	-0.0300019	0.0051583	4.99e-05	0.0185506	0.0136634	-0.0273937	-0.000866584	-0.00551393	-0.0237181	-0.0105905	-0.0143705	-0.00728865	0.0156239	-0.0197555	-0.0139792	0.0137272	-0.0307699	0.00920605	-0.00166691	-0.0121934	0.000776622	-0.0199286	0.0141663	-0.0236182	-0.000899532	0.00498399	-0.028361
Mode_IsoDataTotal	-0.0796601	0.022098	-0.03489	-0.0425046	0.0276392	-0.0574786	0.00700763	0.019741	-0.0263827	-0.0254194	0.00888711	-0.00626521	-0.0383651	-0.000856441	-0.0438092	0.0352542	-0.0146197	-0.00764385	-0.0350101	-0.00593204	0.0181284	0.0243818	-0.030669	0.00901332	0.00114667	0.0172069	0.0176919	-0.027955	0.000548463	-0.00208538	-0.0258128	-0.0184141	-0.0207906	-0.00734128	0.0128889	-0.0271394	-0.0174854	0.0169754	-0.029075	0.00463068	-0.000211948	-0.0113182	0.00377969	-0.025779	0.0136969	-0.0253417	-0.00249566	0.0062904	-0.0257345
Perim._IsoDataTotal	-0.0536365	0.0168079	-0.056184	-0.0354833	0.0233134	-0.0322359	0.0165484	0.0215716	-0.059828	0.00464862	-0.00682374	0.0605078	-0.0149858	-0.0145923	-0.0446497	-0.00806136	0.0134301	0.0142239	-0.0799827	0.0188099	0.00891519	0.0129165	0.0054278	-0.00268603	-0.0301997	0.0315752	0.0608668	0.00284379	-0.0444551	-0.0296988	-0.0229634	0.00914481	-0.0662999	0.000133665	-0.00481828	-0.02982	-0.0780632	0.0626846	-0.0382583	-0.0270087	0.0389696	-0.0139609	0.0112532	-0.0623963	-0.00196467	-0.0180354	-0.0494131	-0.0188126	0.0315878
Major_IsoDataTotal	-0.0600405	0.0178349	-0.0560626	-0.0307046	0.0163778	-0.0151351	0.0132263	0.0248057	-0.0657147	0.0083947	-0.00416027	0.0591161	-0.016494	-0.0174877	-0.0434972	-0.0106156	0.0176972	0.0143353	-0.0738175	0.0169646	0.00800113	0.0217995	0.000318009	-0.0052672	-0.0268738	0.0294048	0.0588436	0.00833706	-0.0391736	-0.0238645	-0.0276093	0.00361747	-0.0670756	-0.00109294	0.00344373	-0.0401834	-0.0758273	0.0535261	-0.0291418	-0.034795	0.0310036	-0.0176819	0.0139697	-0.0623514	-0.00574892	-0.0164613	-0.0414576	-0.0240523	0.022636
Minor_IsoDataTotal	-0.0538772	0.013824	-0.0563883	-0.0388801	0.0279696	-0.0260198	0.0291398	0.033706	-0.0804071	0.00879152	-0.0124714	0.0467668	-0.0119821	-0.0103386	-0.0312838	-0.0247371	0.0230085	0.0199548	-0.0800728	0.0234616	0.0063135	0.0202853	-0.00424891	-0.0136533	-0.0309942	0.0358917	0.0569312	0.00746921	-0.0460623	-0.0123725	-0.0339959	0.0101449	-0.0600377	-0.00455764	0.0012203	-0.0416044	-0.0772416	0.0426114	-0.0406038	-0.0269924	0.039489	-0.0124328	0.00840279	-0.0601355	-0.0147195	-0.0190816	-0.0426471	-0.0269534	0.0110722
Angle_IsoDataTotal	-0.0287709	0.0119901	0.000626794	-0.0136171	0.00615654	-0.0626786	0.0123664	-0.00735233	-0.0251476	-0.0239148	0.0199229	-0.00168217	-0.0311602	0.00844767	-0.0163581	0.0081948	-0.00928375	-0.00693353	-0.0379956	0.0106573	-0.00853369	0.000639097	0.00238998	0.00443046	-0.0212937	0.017586	-0.0084431	-0.024142	0.042585	0.000508348	0.0345863	0.0223775	-0.00700481	0.0181251	-0.0273146	0.0316235	0.0152532	0.0187862	0.000989967	-0.0526769	-0.0312735	0.0405175	0.0109288	-0.0342705	-0.0242442	-0.0131852	0.00268706	0.0219849	-0.00510496
Circ._IsoDataTotal	0.0486979	-0.0215302	0.00886561	0.0255967	0.0062359	0.0918957	0.0127952	0.0216888	0.0177158	0.0583601	-0.0042253	0.00891407	0.0462838	-0.00784989	0.022843	-0.00856598	0.0189634	0.0148757	0.0411373	0.0295899	-0.0189321	-0.0119288	0.0123246	-0.0124716	0.038594	-0.0726346	-0.0166852	0.0593105	-0.0275165	0.0479473	-0.0348661	-0.005301	0.0668891	0.0036292	-0.0132874	-0.0185254	0.0154282	-0.0414511	0.0187052	-0.0213593	-0.0306482	0.0202971	-0.0048339	0.0435073	-0.0109733	-0.0184513	0.00946112	-0.0207096	-0.00187358
Solidity_IsoDataTotal	-0.0214481	-0.00280848	-0.040861	0.00654001	0.0154856	0.0818342	0.0152055	0.0543736	-0.0528809	0.0679313	-0.00905518	0.0557234	0.0239863	-0.0211653	-0.0153985	-0.0136786	0.0196989	0.0390303	-0.0422456	0.0467879	-0.00204642	0.0336729	-0.0163478	-0.0327614	0.0244788	-0.020198	0.0379642	0.0522088	-0.0548839	0.0249563	-0.0797647	-0.00447998	0.00151623	-0.00181554	0.00418787	-0.0718948	-0.0577189	-0.0010224	-0.0273388	-0.0319139	0.0220351	0.00866158	-0.0222312	-0.0357162	-0.00785338	-0.0226131	0.000929366	-0.0516128	-0.00667233
IntDen_IsoDataTotal	-0.0564162	0.0116342	-0.0552167	-0.0351188	0.0319221	-0.00609778	0.0255681	0.0376243	-0.08196	0.0112783	-0.00870165	0.0255487	-0.0156971	-0.0152773	-0.0321971	-0.0119671	0.0273633	0.0239926	-0.0838657	0.0165571	-4.39e-05	0.0412803	-0.0326551	-0.0108316	-0.0163121	0.041143	0.0463958	0.0122829	-0.0407771	-0.0043894	-0.0567907	-0.00403669	-0.051617	0.00135811	0.0112924	-0.0476398	-0.0741536	0.0320377	-0.033508	-0.028685	0.0223569	-0.0195918	0.010829	-0.060617	-0.009432	-0.0258937	-0.0290338	-0.0288496	-0.0119244
Median_IsoDataTotal	-0.0795758	0.0217594	-0.033246	-0.0436361	0.0286107	-0.0631333	0.0083204	0.0193455	-0.0265848	-0.0309827	0.00745755	-0.00873331	-0.0377301	0.00207351	-0.0432282	0.0317562	-0.0159159	-0.00875118	-0.035666	-0.00648519	0.0167274	0.0223074	-0.0292324	0.00517441	-0.000160554	0.018875	0.0136265	-0.0284008	0.000217567	-0.00561701	-0.0237457	-0.0115094	-0.0145108	-0.00781875	0.0155202	-0.0207838	-0.0148759	0.012944	-0.0317243	0.0104254	-0.002001	-0.0117221	-0.000109222	-0.0198841	0.0146201	-0.0243033	-0.00138643	0.00552605	-0.0293282
Skew_IsoDataTotal	0.0324747	-0.0134015	0.00534609	0.0505503	0.0115082	0.10847	-0.00705801	0.00724131	-0.0304876	0.0589291	-0.00927655	-0.0205978	0.0420089	-0.0168635	0.0497398	-0.0448295	0.0246067	0.0169726	0.0308133	0.00894537	0.00918139	-0.00172472	-0.0165181	-0.0131212	-0.0482757	-0.0499132	-0.00989789	0.0372964	-0.0150277	0.0255113	-0.0113381	-0.0197408	0.0225454	0.0130708	-0.00805734	-0.0132351	0.0105406	-0.00299047	0.039444	-0.0312939	-0.00502818	-0.0357228	0.0191641	-0.00686053	-0.0743376	0.0109664	0.0367429	-0.000231519	0.00789761
Kurt_IsoDataTotal	0.00237553	-0.00726702	0.00231547	0.000301279	-0.00831479	-0.00781589	0.00780595	0.0067002	-0.00210371	-0.00586644	0.00643208	0.0102003	0.00550993	0.00420047	0.0112559	0.00670436	0.0151726	-0.00137431	0.00578184	0.0141708	-0.0308725	-0.0165153	0.186178	-0.0400993	0.291201	0.161932	0.0253439	0.0228247	0.074058	0.0330608	-0.0581326	0.00539189	-0.0145397	-0.00414146	-0.0154849	-0.0177259	-0.00981546	-0.00923503	0.0147762	-0.0135977	0.0301484	-0.0110923	0.00837964	0.00132587	-0.0130565	-0.0106971	0.00868481	-0.0209446	-0.0129886
Count_IsoDataParticles1	0.0462228	0.0792349	-0.0263902	-0.0195267	0.0584242	-0.0041512	-0.0351839	-0.00475274	0.0287828	-0.000747002	0.0115962	0.0123752	0.0390391	-0.00810435	-0.0284438	-0.0175573	0.0128005	-0.00296722	-0.00422508	-0.00333362	-0.0281584	0.0129043	0.00657504	0.0423951	0.0146421	-0.0158921	-0.0212464	0.00109544	0.0273633	0.0302091	0.00247574	-0.054834	-0.0108939	0.0529861	0.0559133	0.0180286	-0.00666676	0.0347631	-0.0541955	-0.00620067	0.0295321	0.0220232	-0.00312665	0.0199926	-0.0318832	0.00767665	-0.0505696	0.0171802	0.00208809
TotalArea_IsoDataParticles1	0.0521655	0.0811148	-0.0397275	-0.0249578	0.0455413	0.00755471	-0.0145328	-0.00862018	0.0275864	-0.00256197	0.00351422	0.00441181	0.0270023	-0.0166163	-0.0209732	-0.00709605	-0.00750087	-0.00562478	-0.00468994	0.00248345	-0.0196101	0.00728426	0.0140433	0.0308054	0.0069827	-0.00412086	-0.00513531	-0.0148414	0.0150459	0.0245614	0.00963705	-0.0465649	-0.0115735	0.0285554	0.0380407	0.024805	-0.00182576	0.0105901	-0.0587978	-0.0103117	0.0155979	0.0309203	-0.00908448	0.0144382	-0.0209977	0.0104552	-0.0512205	0.0211583	0.00763049
AverageSize_IsoDataParticles1	-0.00418274	-0.0225973	-0.0415739	-0.014849	-0.0902121	0.029958	0.0784824	0.001217	-0.0214422	0.0182934	-0.0134527	-0.0254735	-0.0551267	-0.0442471	0.0072776	0.0277849	-0.064656	-0.0201677	-0.0157688	0.0111885	-0.0123288	-0.0137301	0.0211562	-0.0274395	-0.00793387	0.0115832	0.011341	-0.0604788	-0.0581253	0.0325241	0.0187378	0.0402133	-0.0214821	-0.0625955	-0.0503464	0.0310874	-0.0124254	-0.07977	-0.00426938	-0.0220215	-0.0311921	-0.0256485	-0.0187724	-0.030977	0.0560841	0.0415686	0.00343152	0.0417434	0.0344373
AreaFraction_IsoDataParticles1	0.0520767	0.0812082	-0.039746	-0.0249127	0.0456108	0.00791362	-0.0147365	-0.0084813	0.0273693	-0.00270948	0.00329812	0.00437098	0.0266027	-0.0170605	-0.0210833	-0.00690101	-0.00736937	-0.00563902	-0.00472689	0.00235509	-0.0198922	0.00706315	0.0139272	0.0300474	0.00675036	-0.00464359	-0.00451909	-0.0148166	0.0149285	0.0242809	0.00998868	-0.0463756	-0.0115444	0.0284548	0.0379424	0.0249244	-0.00205491	0.00972139	-0.0585481	-0.010114	0.0154984	0.0308666	-0.00855354	0.0140423	-0.021282	0.0104263	-0.0509677	0.0212365	0.00793402
Mean_IsoDataParticles1	0.00987057	-0.0876244	-0.0436895	0.00930589	-0.0429585	-0.0137918	-0.00074189	-0.0324417	-0.0342499	0.0098253	-0.0297005	0.00722353	-0.0250793	0.0189162	-0.0182067	-0.0182933	-0.0343171	-0.0126817	0.0274553	-0.0510394	0.0357353	0.0260213	-0.0358394	-0.0550141	0.030877	-0.0178896	0.00570723	0.000649154	0.00186356	0.0322242	0.0261596	0.067326	-0.0180636	-0.0836352	0.02213	0.00842202	-0.0306698	-0.0515348	0.00510839	0.0264994	-0.0438648	-0.00305361	0.0150471	-0.0179139	0.0334816	0.0157264	0.0362478	-0.0153525	0.0351757
Mode_IsoDataParticles1	0.0100002	-0.0872632	-0.0442908	0.00916908	-0.0432847	-0.0133901	-0.000716176	-0.0325337	-0.0345479	0.00994314	-0.0296329	0.0070915	-0.025261	0.0185974	-0.0182566	-0.0181803	-0.0342404	-0.0127861	0.0275453	-0.0507635	0.0358494	0.0256063	-0.0355949	-0.0547748	0.0306736	-0.0177416	0.00554204	0.000641861	0.00172415	0.0322566	0.0262858	0.0675618	-0.0182656	-0.0838316	0.0217201	0.00859245	-0.0307832	-0.0516233	0.00518641	0.0265194	-0.0444036	-0.00287413	0.0151325	-0.0177766	0.0332155	0.015512	0.0362451	-0.0149335	0.0349888
Perim._IsoDataParticles1	-0.00303408	-0.0127677	-0.048965	-0.0130175	-0.0819879	0.0349938	0.0700359	-0.00420084	-0.0175066	0.0152637	-0.0164119	-0.0163466	-0.0478586	-0.0408361	0.0120552	0.0339035	-0.0624169	-0.0197497	-0.0221813	0.00672717	-0.0074325	-0.0111883	0.0218309	-0.0180796	-0.00258421	0.011261	0.0166676	-0.0663108	-0.0538243	0.0306652	0.021727	0.0231562	-0.0202632	-0.0567878	-0.0589762	0.0484803	-0.00253236	-0.0651402	-0.0189378	-0.0259036	-0.0229333	-0.0222908	-0.0203493	-0.0268764	0.0478601	0.0406789	-0.00029733	0.0482655	0.0460465
Major_IsoDataParticles1	-0.00907299	-0.0627609	-0.0206543	0.00154314	-0.0779885	0.00499271	0.0693146	-0.0182618	-0.0149958	0.0268658	-0.0222992	-0.00121893	-0.0394695	-0.0217897	0.0123081	0.0138004	-0.0590586	-0.0151874	-0.0343218	-0.00694855	-0.00787104	0.00194275	0.00491957	-0.0292168	0.00201697	0.00573585	0.0164072	-0.0543422	-0.0403266	0.034769	0.0217699	0.0177336	-0.0181958	-0.0421232	-0.0697902	0.0508978	0.0075253	-0.0485819	-0.0245565	-0.0238531	-0.00172044	-0.0321776	-0.0145227	-0.0256735	0.0589686	0.0468557	0.020248	0.033637	0.0565153
Minor_IsoDataParticles1	-0.00564371	-0.0207275	-0.0370074	-0.0192827	-0.0870876	0.0310826	0.0811588	0.00258961	-0.023971	0.0168429	-0.0102556	-0.0377929	-0.0608123	-0.0423451	0.00232975	0.0294032	-0.0715056	-0.0209598	-0.00705009	0.0167639	-0.0173724	-0.0128627	0.0219075	-0.0323628	-0.00939236	0.0105451	0.014385	-0.0594245	-0.0602761	0.0387138	0.0177375	0.0367806	-0.0254226	-0.0750711	-0.0317421	0.0212197	-0.017867	-0.0895376	0.00231914	-0.0193618	-0.0350015	-0.0153921	-0.0103244	-0.0237703	0.0483038	0.0383804	-0.00871061	0.042374	0.0222851
Angle_IsoDataParticles1	-0.00560804	-0.0733034	0.00860449	0.0129789	-0.035961	-0.0268743	0.0563087	-0.0415907	-0.015035	0.0325695	-0.0269284	0.00702853	-0.0355452	0.00261375	0.00182057	-0.0236543	-0.0485122	-0.00725975	-0.0281447	-0.000785848	-0.00361887	0.014849	-0.00917648	-0.041286	0.00110188	-0.00650932	0.000833125	-0.0249724	0.00966943	0.0537303	0.0280868	-0.0671927	-0.0058587	-0.0592176	-0.0577743	0.0759617	-0.0429697	-0.0526545	8.99e-05	-0.0307335	0.0360694	0.0334236	-0.00575509	-0.0685134	-0.033907	0.0175825	0.00406172	-0.00385153	0.0263204
Circ._IsoDataParticles1	-0.0129504	-0.0835877	0.0548239	0.0102689	-0.0132743	-0.0480572	0.0257196	-0.00986335	-0.0074344	0.0222261	-0.00214169	-0.0132789	-0.010741	0.0168014	-0.0196089	-0.0353375	-0.0107339	0.00636845	-0.00113203	-4.24e-07	-0.0240254	0.0154301	-0.0229924	-0.0379384	-0.00215981	-0.0168061	-0.00114425	0.0203836	-0.00153845	0.0289042	-0.00218197	0.0153308	-0.0152106	-0.0111519	0.0189884	-0.032586	-0.0158063	-0.027344	0.0268803	0.0129815	0.0143224	-0.0171727	0.0180605	-0.000160862	0.0190263	0.00668576	0.0103157	-0.0138305	-0.00213419
Solidity_IsoDataParticles1	-0.00786238	-0.0614358	0.034142	0.00529435	-0.0365837	-0.0335724	0.0202261	-0.000929298	-0.0121523	0.0133209	0.00271762	-0.0159861	-0.00587572	-0.0090092	-0.0122655	-0.0217195	0.00802294	0.0113354	-0.00636424	-0.00757887	-0.0245724	0.0142575	-0.02934	-0.0367628	-0.00177678	-0.0191434	-0.0146094	0.0314512	-0.023017	0.0217568	-0.00512231	0.061629	-0.0160007	-0.00988579	0.0266207	-0.0527598	-0.0158471	-0.0499422	0.0187948	0.0145988	0.0208318	-0.0573518	-0.00415278	-0.00457564	0.0621236	0.0315621	0.0194479	-0.0026667	0.0123912
IntDen_IsoDataParticles1	0.0093126	-0.0747725	-0.0550286	-0.00418364	-0.0675873	-0.000554928	0.0318686	-0.0144735	-0.0331698	0.0225847	-0.0192313	-0.011677	-0.0411966	-0.0128318	-0.0185963	-0.00689741	-0.0702792	-0.0200204	0.0110855	-0.0220696	0.00475581	0.00989217	-0.0102769	-0.046552	0.0181401	-0.0104064	0.00411627	-0.029563	-0.029505	0.040352	0.0247862	0.0668446	-0.0226442	-0.0780555	-0.000172288	0.0193742	-0.0276715	-0.0778734	0.00248079	0.00595205	-0.0397203	-0.0173128	2.53e-06	-0.0258361	0.0443024	0.0295066	0.0229493	0.00455696	0.0395441
Median_IsoDataParticles1	0.00978833	-0.0876144	-0.0437712	0.00936752	-0.0429765	-0.0136924	-0.000938508	-0.0324232	-0.0342547	0.00967981	-0.029695	0.00721396	-0.0250331	0.018988	-0.0181703	-0.0181404	-0.0342157	-0.0126647	0.0276364	-0.0512115	0.0359665	0.0259143	-0.0358703	-0.0550088	0.0308737	-0.0177632	0.00567729	0.000596788	0.00189883	0.0320209	0.0261802	0.0673321	-0.0179608	-0.0834993	0.021998	0.0082872	-0.0305463	-0.0513861	0.00534591	0.0266496	-0.043999	-0.00300427	0.0149788	-0.0179685	0.03348	0.015717	0.0361897	-0.0153312	0.0349176
Skew_IsoDataParticles1	0.00526916	-0.0384231	0.041691	0.00038534	0.00945368	-0.0351302	0.0388708	-0.0124798	0.0158873	0.0314319	-0.00120812	0.033903	0.00711758	0.0058247	-0.029521	-0.0391849	-0.0111778	0.00352466	-0.0251676	0.00118368	-0.0422502	0.0301876	-0.0255655	-0.0304142	0.0256921	-0.0495011	0.0142614	-0.00605076	0.00991584	0.0712214	-0.00220183	-0.0173594	-0.00609455	0.00608367	0.0440907	0.0148703	0.00631189	-0.00852408	-0.0804404	-0.0259766	0.0751847	-0.0131192	5.76e-05	0.0324756	0.0423864	0.0560627	0.00364236	-0.0344563	0.0148288
Kurt_IsoDataParticles1	0.0278677	0.0533834	-0.0293418	-0.000866837	-0.0142653	0.0155625	-0.013425	-0.0251491	-0.0227183	-0.0416584	-0.00575884	-0.0156214	-0.017708	0.000810047	0.0255398	-0.00471569	0.00366326	-0.00762348	-0.0126639	0.00365243	0.0149125	-0.00206965	0.00242278	0.0116583	0.00131754	0.0123481	0.011043	-0.00867932	-0.0118508	0.00911666	0.0234763	-0.00100663	0.00221532	-0.00962111	0.0061519	0.0511352	-0.0432702	-0.00931948	0.016087	0.0314218	-0.0516759	0.0102339	0.0107629	0.00306083	-0.058037	-0.0281579	1.03e-05	0.0322331	0.0288738
Count_IsoDataParticles2	0.0591832	0.0742351	-0.0502557	-0.0360429	-0.0019624	0.0191539	0.0118564	0.0172589	0.0128205	-0.0160527	0.000688419	-0.0146452	0.00600755	-0.0404432	-0.00223957	0.0115013	-0.0170667	-0.00285402	0.0128051	0.0255568	0.000251654	-0.0172635	0.0256061	0.0134258	-0.0270745	0.0373679	-0.0134459	-0.00846012	-0.0256899	-0.0281829	-0.00882022	0.0400033	0.00589495	0.0069166	-0.00968856	-0.0216223	-0.0109064	-0.0469115	-0.00245377	-0.0153004	-0.0169308	0.00591598	-0.0188281	-0.00168107	-0.00853312	-0.0266394	-0.0117571	0.0120858	-0.0284311
TotalArea_IsoDataParticles2	0.0615142	0.0653749	-0.0458902	-0.0373702	-0.0157828	0.0134648	0.0143031	0.029771	0.00790708	-0.0194708	0.00233061	-0.0180681	0.00685579	-0.0424947	0.00332311	0.0121599	-0.0167299	-0.00237285	0.0167228	0.0275694	0.00443833	-0.022488	0.0232712	0.00873901	-0.0330674	0.0395337	-0.0181105	-0.00293403	-0.0300327	-0.0442259	-0.0138329	0.0633234	0.0102348	0.00771224	-0.0183053	-0.035163	-0.0118926	-0.0553483	0.00741508	-0.0167185	-0.0106337	0.00222611	-0.0136478	-0.00407315	-0.0147701	-0.043192	0.00270643	0.00341495	-0.0351207
AverageSize_IsoDataParticles2	-0.0067955	-0.0698689	0.0457199	0.000242248	-0.0637348	-0.0426419	0.00288045	0.061531	-0.027257	-0.0136962	0.00246339	-0.0293001	0.0141054	0.00311222	0.0235715	-0.0171345	0.00728479	0.00650488	0.00114228	0.00354326	0.00670473	-0.00553282	-0.0164526	-0.0274685	-0.0145884	-0.0121876	-0.0228284	0.0410681	-0.00705259	-0.0580837	-0.0090683	0.103011	0.00967862	-0.0151227	-0.0717122	-0.0415633	-0.0113213	-0.0593491	0.0404642	-0.0106144	0.0283058	-0.0417643	0.0304411	-0.0247841	-0.0298471	-0.0820927	0.0224077	-0.00606215	0.0022108
AreaFraction_IsoDataParticles2	0.0615236	0.0653646	-0.0458895	-0.0373369	-0.0157738	0.0134259	0.0143029	0.029777	0.00798317	-0.0195295	0.00233619	-0.0181209	0.00688451	-0.0425289	0.0033621	0.0121405	-0.0166871	-0.00237287	0.0167072	0.0275009	0.00438123	-0.0224973	0.0232044	0.00880355	-0.0330225	0.0394818	-0.0181274	-0.00292829	-0.0301121	-0.0441243	-0.0138263	0.0632974	0.0102587	0.00770628	-0.0183198	-0.0352342	-0.01186	-0.0554434	0.00742337	-0.016719	-0.0107037	0.00215794	-0.0137903	-0.00410758	-0.0147626	-0.0432877	0.0027518	0.00342101	-0.0350365
Mean_IsoDataParticles2	0.0206345	-0.09991	-0.0461221	-0.00190996	0.0187862	-0.0238751	-0.0221294	0.0128802	-0.00132461	0.00519328	-0.00763655	-0.016812	0.00246914	0.0316306	-0.0135744	-0.0269219	-0.0839134	-0.000931041	0.0162911	-0.0253868	-0.00795269	0.00511916	-0.00340593	-0.0297898	0.0208658	-0.0224937	0.0213022	-0.00248901	-0.0113233	-0.01587	0.0119085	0.0341592	-0.0162942	-0.0193078	0.0482807	-0.0119228	-0.00278732	-0.0296445	0.0106553	0.0333257	0.0115454	0.0122386	0.00673567	0.00618489	-0.0121672	-0.0078132	0.00648557	-0.0401118	0.0309705
Mode_IsoDataParticles2	0.0187928	-0.0998006	-0.0483655	-0.00110067	0.0177473	-0.0221724	-0.0256084	0.0144465	-0.00153989	0.00508506	-0.00728472	-0.01709	0.00212727	0.0314177	-0.014454	-0.024761	-0.0826579	-0.000792058	0.018156	-0.0254765	-0.0071024	0.00401095	-0.00346485	-0.0300868	0.0211521	-0.0225651	0.0188526	-0.00323643	-0.0109278	-0.0166854	0.0117701	0.0344935	-0.0168827	-0.0180851	0.0452068	-0.0135521	-0.00121409	-0.0288943	0.00926989	0.0338793	0.0107696	0.0126244	0.00780773	0.00639427	-0.0138336	-0.00868273	0.00634962	-0.0388625	0.0286648
Perim._IsoDataParticles2	-0.000595705	-0.0499267	0.0356699	0.0125715	-0.0525133	-0.0438541	-0.0220487	0.0422946	-0.0250456	-0.0183489	-0.00371326	-0.0032242	0.0234169	0.00232501	0.0263045	-0.0173348	0.040297	0.0213522	-0.00621505	-0.00955495	0.0193218	0.0045546	-0.0402041	-0.0132287	-0.00373459	-0.0190104	-0.0358818	0.0332326	0.00692521	-0.0658126	-0.0183567	0.102588	0.0256779	0.0108797	-0.0795095	-0.0366344	-0.00224146	-0.0317558	0.0170432	-0.0042723	0.0571085	-0.0520962	0.0220056	-0.028581	-0.0406547	-0.0978225	0.0498369	-0.0140817	0.00984262
Major_IsoDataParticles2	-0.011506	-0.0813389	0.035338	0.0220373	-0.0516517	-0.0447337	-0.00625432	0.00749619	-0.0212633	0.0020597	-0.0132142	0.0148509	0.0174155	0.0137874	0.0287347	-0.0209099	0.0302139	0.0128408	-0.0271422	-0.0194386	0.0225146	0.00634046	-0.031771	-0.0239584	-0.00733759	-0.00313119	-0.01836	0.00899584	0.0114903	-0.0375435	-0.00431091	0.0660469	0.0142686	0.021832	-0.111493	-0.00876486	0.00639341	-0.0104067	0.00531835	-0.00117367	0.0319249	-0.0574383	0.00483858	-0.0279952	-0.00882526	-0.0535605	0.0644743	-0.0100755	0.00557763
Minor_IsoDataParticles2	-0.00102269	-0.0416735	0.0393691	-0.0164154	-0.0636625	-0.0293978	0.00907568	0.0897585	-0.0263795	-0.0239983	0.0148796	-0.0570386	0.00609177	-0.00853231	0.013484	-0.00819765	-0.0116065	0.000757964	0.0236617	0.023183	-0.00447899	-0.0149307	0.00146826	-0.0239908	-0.0178434	-0.00976795	-0.0224274	0.0554604	-0.0241808	-0.065988	-0.0154954	0.114419	0.00540052	-0.0353503	-0.0296315	-0.0599535	-0.0185917	-0.0862147	0.0632746	-0.0162617	0.0119153	-0.0257609	0.0400176	-0.0157398	-0.0386168	-0.0852142	-0.0100193	-0.0030667	-0.000625325
Angle_IsoDataParticles2	0.0159562	-0.0422317	0.0155868	0.0157883	0.00778298	-0.040326	0.0305213	-0.0417363	-0.0188424	0.0291654	-0.0309785	0.0193558	-0.0376249	0.00186983	0.00572129	-0.0423725	-0.0235165	0.0137912	-0.0116713	0.00605683	0.0090102	-0.00343214	-0.0235969	-0.0340936	0.00604448	-0.0286041	-0.0268129	0.00745658	0.0484259	0.0326461	-0.00159396	-0.0990929	0.0424626	-0.0616982	0.0140365	0.0589699	-0.0642794	-0.0282801	0.0288517	-0.0599536	0.0665584	0.111696	-0.0184092	-0.0870063	-0.0808142	-0.00778554	0.000265937	-0.0479283	0.0037964
Circ._IsoDataParticles2	-0.0109821	-0.067905	0.0324822	-0.0178035	-0.0531658	-0.0151946	0.0476273	0.0539624	-0.0178376	0.00726263	0.0115938	-0.0543684	-0.0225089	-0.00336018	0.000537399	-0.00859901	-0.0540126	-0.0234908	0.0135096	0.0294534	-0.023512	-0.0203065	0.0330679	-0.0452582	-0.0226674	0.0116839	0.00812175	0.0225285	-0.041582	-0.0202952	0.0046739	0.0629902	-0.0226879	-0.0466671	-0.0124937	-0.0341037	-0.0196229	-0.0796593	0.0599237	-0.0211951	-0.0442195	-0.00893335	0.024153	-0.00130817	0.0149278	0.000678083	-0.0256685	0.00544522	-0.0120432
Solidity_IsoDataParticles2	-0.0104339	-0.0660429	0.0291083	-0.0131615	-0.0737859	-0.024187	0.025871	0.0579916	-0.0241499	0.00102033	0.00586553	-0.0395488	-0.00528908	-0.00812577	0.00734952	-0.0131014	-0.0126056	-0.0173342	0.00315571	0.0192987	-0.0108382	-0.0235495	0.0197072	-0.0434126	-0.0239573	0.0130641	-0.0145021	0.0292079	-0.0297569	-0.0277018	-0.00301227	0.0859431	-0.0180329	-0.0222558	-0.0582453	-0.0343983	-0.0255128	-0.080226	0.05864	-0.0150654	-0.0329696	-0.0483589	0.00968408	-0.0181224	0.00857818	-0.0182427	0.00755365	0.0110853	-0.00711963
IntDen_IsoDataParticles2	0.00569637	-0.105498	-0.00710825	-0.0021039	-0.0238325	-0.0372969	-0.0176594	0.0529109	-0.0101638	-0.00865983	-0.000400399	-0.0291743	0.0157127	0.0201049	0.00817033	-0.0231467	-0.0474705	0.00497471	0.00871032	-0.0114442	-0.00155916	0.00118356	-0.00899107	-0.0290392	-1.17e-05	-0.017153	0.00320778	0.0200307	-0.00956084	-0.042788	0.00185075	0.0711069	-0.00331177	-0.0124148	-0.0202518	-0.0291675	-0.00587616	-0.0456047	0.0245166	0.0145675	0.028921	-0.0254853	0.0180831	-0.0106274	-0.0302089	-0.05391	0.0117688	-0.0205477	0.0198465
Median_IsoDataParticles2	0.0198771	-0.0999341	-0.0469242	-0.00153638	0.0182505	-0.0232917	-0.0235513	0.0133394	-0.0015023	0.00523537	-0.00752407	-0.0167636	0.00232478	0.0315458	-0.0139424	-0.0261118	-0.083566	-0.000937117	0.0171046	-0.0255402	-0.00745573	0.00492376	-0.00349107	-0.0299979	0.0210817	-0.0224795	0.0205608	-0.00267008	-0.0111521	-0.0159746	0.01187	0.0343756	-0.0163699	-0.018794	0.0473655	-0.0126604	-0.00220234	-0.0293708	0.0103236	0.0336631	0.011333	0.0123442	0.00710538	0.00597551	-0.0126411	-0.00800975	0.00653022	-0.0394354	0.0298577
Skew_IsoDataParticles2	0.00966166	-0.0395564	0.0496796	-0.00476507	0.00923218	-0.0258524	0.102432	0.00571516	0.0204542	0.0546998	-0.0173945	0.0563289	0.00835092	0.00979672	-0.015506	-0.0167914	-0.0292228	0.0145342	-0.0265292	-0.00277021	-0.00660427	0.0018772	-0.0129653	-0.0177813	-0.00197316	-0.0101952	0.0269656	-0.0226271	-0.035108	0.0180656	0.00295884	-0.0114914	0.0142394	0.00283675	0.0120341	0.0111622	0.00334507	0.02829	-0.0091403	-0.0065042	0.0316569	-0.0200306	-0.00967522	-0.0104198	0.044743	0.0245572	0.0211472	-0.0155571	0.0407382
Kurt_IsoDataParticles2	0.0284167	0.0488481	-0.0192772	0.00271839	0.00795739	0.00148136	-0.0468198	-0.0380599	-0.0247348	-0.0509216	-0.000503729	-0.0105956	0.00547336	-0.00121451	0.0317269	-0.0499726	0.0237319	-0.00102315	0.015123	0.00611614	-0.00476006	0.00101512	0.000656138	-0.00273819	-0.00474743	-0.00281941	0.0153187	0.0275832	0.0311302	0.00770476	-0.00833421	0.0284444	-0.00363366	-0.0124741	0.0148259	0.0108545	-0.0313419	-0.0194188	0.00937217	0.00690659	-0.0251472	0.0339167	0.00913327	0.0491434	-0.0484222	-0.0166693	-0.0047489	-0.0357033	-0.00586507
Count_IsoDataParticles3	0.0567547	0.00292515	-0.0182465	-0.0410723	-0.0367115	-0.00978336	0.0100175	0.0933601	0.00366859	-0.0509408	-0.00525466	-0.0386786	0.0348957	-0.00326417	0.0232249	0.0181892	0.0428852	-0.00541532	0.0210853	0.0127806	0.0175623	-0.0196813	0.0162185	0.0277511	-0.0494757	0.0691669	-0.0414844	0.0379411	-0.0189265	-0.0698956	-0.0160749	0.0588435	0.022098	0.0400599	-0.0416454	-0.022734	0.0010913	-0.0294098	0.00744095	-0.0217221	-0.0204178	0.0369614	-0.0252688	0.0144838	-0.00892862	-0.0115412	-0.00715035	-0.0288872	-0.0324585
TotalArea_IsoDataParticles3	0.0483078	-0.0164064	-0.0129778	-0.0364095	-0.0142113	-0.00334225	-0.00615135	0.0864595	0.0149631	-0.0579001	-0.0158363	-0.0372638	0.0279367	0.00853602	0.023335	0.0277744	0.0904921	-0.0078967	0.0134869	0.0137168	0.00984943	-0.0196074	0.0197912	0.0113195	-0.0503998	0.0815809	-0.0568181	0.0176338	-0.0520725	-0.0713583	-2.89e-05	0.0457618	0.0239464	0.0518367	-0.036672	-0.00345738	-0.00543503	-0.0212553	0.00293433	-0.0283227	-0.0441756	0.0539672	-0.0323604	0.0179853	-0.0155493	-0.00886238	-0.0161177	-0.0420272	-0.0487809
AreaFraction_IsoDataParticles3	0.0483015	-0.0163843	-0.0130447	-0.0364378	-0.0142173	-0.00326944	-0.00621459	0.0866665	0.0149104	-0.0578797	-0.0158667	-0.0373025	0.0279305	0.00853776	0.0232983	0.027746	0.0904312	-0.00783143	0.0132983	0.0135767	0.0099552	-0.0194107	0.0197693	0.0112436	-0.0504872	0.0814728	-0.0566123	0.0174823	-0.0520261	-0.0714317	-2.27e-05	0.0456225	0.0240311	0.051915	-0.0365937	-0.00355366	-0.00545166	-0.0211173	0.002882	-0.0282266	-0.0438558	0.0539319	-0.0322815	0.0181679	-0.0155846	-0.00876702	-0.0162856	-0.0421297	-0.0490221
Count_LiTotal	0.0227259	-0.0093775	-0.00214703	0.0107706	0.0340165	0.0468211	0.00905086	0.0565045	-0.0818318	0.0599261	0.0132342	-0.046536	-0.00389398	-0.0183917	0.0101172	-0.0181426	0.0554474	-0.00996453	-0.0425651	-0.0631092	0.0584306	0.0285389	-0.00501237	-0.00422723	-0.0525175	0.114043	0.00667353	-0.0976788	0.109811	0.00190543	0.0625389	-0.0204001	-0.0478554	-0.000833286	0.0233791	-0.0141812	0.072217	-0.0237244	-0.0279672	0.00251255	-0.010168	-0.0201995	0.000204564	0.0155388	-0.0162025	0.0245505	0.0258648	0.0279937	0.010583
TotalArea_LiTotal	-0.0743406	0.0188506	-0.00578267	-0.0231525	0.0128294	-0.037412	0.0211361	-0.00400515	0.0609433	-0.00334738	-0.0098685	-0.0319022	0.0364921	0.00899821	0.0303439	-0.0575973	-0.00207792	0.00775537	0.0807347	-0.0128188	0.00213264	-0.0469132	0.0316695	-0.0197626	-0.0193381	-0.018474	-0.0104808	-0.0315743	0.0178424	0.00349432	0.0358175	0.0171488	0.0305601	-0.0352648	0.023347	-0.0250761	-0.0315195	0.023267	0.00635006	-0.0286784	0.0270445	-0.0365058	0.0148993	-0.00360723	-0.0259319	-0.0357526	0.00920825	-0.0185414	0.024387
AverageSize_LiTotal	-0.0564969	0.0122058	-0.0330104	-0.0144884	-0.0284917	-0.0152338	0.00906534	-0.0108843	0.0329594	-0.0060352	-0.0301344	0.0403017	0.0278682	-0.00897509	-0.00606914	-0.0772779	0.0277985	0.0417519	0.148391	0.00519815	0.00084998	-0.0308919	0.00642877	-0.0535598	-0.0203248	-0.0123038	-0.0121632	-0.0134621	-0.00366453	0.000162079	0.0290535	-0.032664	-0.0377358	0.0356047	-0.0498589	0.0123005	0.00408654	-0.061409	-0.00212483	0.00678102	0.00300105	-0.0355115	0.0261881	0.028536	0.00208227	0.0117265	-0.0151646	-0.0554904	0.0236579
AreaFraction_LiTotal	-0.0743446	0.0188394	-0.00578418	-0.0231429	0.0128269	-0.0373933	0.0211235	-0.00400484	0.0609339	-0.0033452	-0.00988025	-0.0319081	0.0364961	0.0089826	0.030346	-0.0576114	-0.00211186	0.00775193	0.0807285	-0.0128148	0.00214535	-0.046908	0.0316762	-0.0197573	-0.0193605	-0.0184941	-0.0105064	-0.0315643	0.0178635	0.00347408	0.0358024	0.0171804	0.0305552	-0.0352981	0.0233481	-0.0251014	-0.0314998	0.0232805	0.00635087	-0.0287004	0.0270666	-0.0364905	0.014874	-0.00358331	-0.0259138	-0.0356978	0.00920893	-0.018568	0.0244074
Mean_LiTotal	-0.0751449	0.0190925	-0.0243613	-0.00408043	-0.0375598	-0.0140589	-0.0227216	-0.00867632	0.0504692	-6.16e-05	0.000589523	0.0318602	0.0188496	-0.0165254	-0.0290394	-0.0397569	-0.00960927	0.0421693	0.111862	0.0221299	-0.0169815	0.00275637	-0.00108773	-0.0301669	-0.00726055	-0.00439263	-0.0304545	-0.0130029	0.0157856	-0.0156838	0.00198563	-0.0365614	-0.015114	0.0138368	-0.00590389	0.0379918	-0.0072036	-0.0405769	-0.00336134	-0.000944856	0.00494638	-0.0308095	0.0175372	-0.00550285	0.017258	-0.0172992	-0.0153541	-0.0259036	-0.0197162
Mode_LiTotal	-0.074923	0.0183935	-0.0253892	-0.00204589	-0.0388558	-0.00668256	-0.0237032	-0.00829865	0.0475328	0.00478171	0.000550571	0.0319372	0.0147505	-0.0196269	-0.0315411	-0.0336059	-0.00990742	0.0411786	0.11467	0.0201878	-0.0167642	0.0064187	-0.00206081	-0.0290614	-0.00650331	-0.00341968	-0.0277096	-0.0135668	0.0158531	-0.0117141	0.00137076	-0.0437392	-0.0187085	0.0122935	-0.00963123	0.0335691	-0.0037241	-0.0412873	-0.00313229	0.00131607	0.00327487	-0.0317804	0.0180526	-0.00195184	0.015317	-0.0137154	-0.0138578	-0.0197618	-0.0193992
Perim._LiTotal	-0.0481201	0.0113063	-0.0308904	-0.0204619	-0.0239325	-0.0369213	0.00297516	-0.0151325	0.0399162	-0.00794245	-0.025364	0.0547728	0.0235419	-0.0114263	-0.0131467	-0.061059	0.0183828	0.0334809	0.136258	0.00829863	0.000654804	-0.0555957	0.0228532	-0.0482934	-0.0250634	-0.022517	0.00222437	-0.0216023	-0.00648241	-0.0127862	0.0416023	-0.0229279	-0.0463577	0.0265562	-0.0551971	0.0224213	0.0150834	-0.0404554	0.00386216	0.0133498	0.00865216	-0.0231861	0.0309655	0.0345756	0.010503	0.019243	-0.0298186	-0.0590202	0.0482552
Major_LiTotal	-0.056455	0.0134414	-0.0327019	-0.0115777	-0.034928	-0.0157525	-0.00372469	-0.0136506	0.0317156	-0.00239794	-0.0232776	0.0564988	0.0197003	-0.0167079	-0.0215151	-0.0633256	0.0227924	0.0391085	0.143276	0.00546738	0.00688131	-0.0372795	0.00971065	-0.0476523	-0.018999	-0.0126341	-0.00578474	-0.0150357	-0.00314866	-0.00471291	0.0310659	-0.032598	-0.0508673	0.0317423	-0.0526739	0.019881	0.0101023	-0.0518409	0.00321567	0.014633	-0.000259406	-0.0271462	0.0291175	0.0296012	0.00859165	0.0181411	-0.0205328	-0.0479366	0.0292975
Minor_LiTotal	-0.0559925	0.0119201	-0.0323286	-0.0134282	-0.0308367	-0.0172332	0.00676461	-0.00955843	0.0314109	-0.00381913	-0.0289396	0.0457056	0.0283254	-0.00939177	-0.00734986	-0.0767085	0.0236704	0.0451899	0.144451	0.0103931	-0.000869711	-0.0317779	0.00849487	-0.0552554	-0.0221756	-0.0105895	-0.0114766	-0.0135681	-0.00342232	0.000120249	0.0288951	-0.0345405	-0.0395799	0.0362099	-0.0500642	0.0181118	0.0065093	-0.0626456	-0.00181187	0.0115963	0.00518108	-0.0304247	0.0235402	0.0270932	0.00310846	0.0135526	-0.0176293	-0.0592205	0.0228275
Angle_LiTotal	-0.0299398	0.0108907	0.00105606	-0.0113204	-0.0226761	-0.0355377	-0.0214928	-0.0207389	0.0394674	-0.022479	0.00919413	-0.0022672	0.00469396	0.00229997	-0.00748021	-0.0131601	-0.023053	0.0128027	0.0305583	-0.00117166	-0.0162426	-0.0227765	0.021455	-0.00302227	-0.0128897	0.0218011	-0.00186613	-0.0202706	0.0129381	-0.0286819	0.038797	0.0181406	0.00114634	0.0248827	-0.00895061	0.0729841	-0.0085734	0.00646892	0.0245026	-0.016994	0.00500545	0.0134689	0.0109489	-0.0591553	0.00294085	-0.0149529	0.023095	-0.030743	0.0344882
Circ._LiTotal	0.0446669	-0.0195244	0.0120898	0.0161926	0.0390627	0.0791018	0.0326368	0.0514531	-0.0642553	0.0461073	-0.00608296	-0.00993979	-0.0149633	-0.000784193	0.00790606	0.0261283	0.0172166	-0.013919	-0.0423535	0.0203739	0.00100906	0.0247805	-0.0244973	-0.00258083	0.0360704	-0.0192042	-0.0303296	0.0535108	-0.047795	0.0556339	-0.0796255	-0.0418988	0.0380879	-0.00186293	-0.00298588	-0.0485605	-0.0222148	-0.0400995	-0.0229973	0.0259368	-0.028758	0.0387189	-0.00915163	0.0092468	-0.00285434	-0.0145407	-0.00169153	0.05939	-0.049734
Solidity_LiTotal	-0.0239772	-0.00108008	-0.0176748	0.0228314	-0.0101556	0.0833834	0.0121694	0.043089	-0.0309531	0.0531451	-0.0219515	0.032411	0.00298755	-0.0170386	-0.016518	-0.035123	0.0152274	0.0461499	0.0749859	0.0369373	0.0036741	0.0273487	-0.0299683	-0.0451899	0.0237477	-0.0110367	-0.0341805	0.0320966	-0.0310479	0.0496497	-0.067271	-0.0740594	-0.00879407	0.0420346	-0.0261762	-0.0214436	-0.0069483	-0.10527	-0.0161512	0.0407192	-0.0216641	0.00392973	-0.00712322	0.0286294	0.00616643	0.00470089	0.00554225	-0.00908733	-0.0498744
IntDen_LiTotal	-0.0621869	0.0107096	-0.0319236	-2.05e-05	-0.0374065	0.0168197	-0.00418303	-0.00427754	0.0258033	0.00781934	-0.0165391	0.0243392	0.024904	-0.016685	-0.0204892	-0.0651146	0.0117833	0.0608989	0.126927	0.0138252	-0.0166658	0.0192361	-0.0260035	-0.0456305	-0.000307962	0.00749093	-0.0417534	0.00190493	0.00382125	-0.00498866	-0.00567221	-0.0515737	-0.0220513	0.0412557	-0.0277684	0.0349066	-0.00232803	-0.078477	-0.0116135	0.00365599	-0.0137614	-0.0364908	0.0203308	0.0139994	0.00917546	-0.00240801	-0.0101884	-0.0434705	-0.0273533
Median_LiTotal	-0.0747783	0.0186798	-0.0245997	-0.00348793	-0.0376716	-0.0113087	-0.0234925	-0.00681513	0.049218	-0.000394969	0.00131925	0.0320024	0.0184439	-0.0168881	-0.0302712	-0.0383152	-0.00951999	0.0436151	0.112068	0.0220008	-0.0172827	0.00264848	-0.00147829	-0.0299721	-0.00689064	-0.00401395	-0.0319013	-0.0130507	0.0161598	-0.0152423	0.00263699	-0.0380655	-0.0143871	0.0151591	-0.00804196	0.0377552	-0.00552517	-0.0412773	-0.00444869	0.000282944	0.00396406	-0.0319459	0.0177605	-0.00278436	0.0145408	-0.0192708	-0.0146467	-0.0252453	-0.0189811
Skew_LiTotal	0.0458069	-0.0190655	0.00150058	0.0152994	0.0320864	0.0456604	0.0129015	0.0106851	-0.0747851	0.0410622	-0.00887873	-0.0235398	-0.00502081	-0.000322441	0.034869	-0.00338895	0.0248564	-0.026697	-0.0660449	-0.0178299	0.032001	0.00532805	-0.0331803	-0.00504152	-0.0436948	-0.0122687	0.0231501	0.000957184	-0.0130613	0.0369344	0.0138187	0.00957754	-0.0346148	0.0180529	-0.00754068	-0.04783	0.00310822	0.00739313	0.018179	0.0171575	-0.0158753	-0.0139267	-0.0202708	0.0112666	-0.0539708	0.045827	0.025857	0.000570588	0.019867
Kurt_LiTotal	0.00306649	-0.00763248	0.000653462	-0.00152998	-0.0057438	-0.0102694	0.00923309	0.00690249	-0.00489528	-0.00451783	0.00374925	0.0116282	0.00634059	0.00351015	0.0130684	0.00551088	0.0195656	-0.00230454	0.00886697	0.0126272	-0.0262492	-0.0195297	0.187572	-0.040212	0.28931	0.160012	0.0297163	0.0222869	0.0715356	0.0362448	-0.0556962	0.0047708	-0.0139957	-0.00229821	-0.0177264	-0.0213862	-0.00752254	-0.0056166	0.017772	-0.0151157	0.0290631	-0.0111749	0.0107089	0.00350624	-0.0202024	-0.00944739	0.0154129	-0.0239286	-0.00663115
Count_LiParticles1	0.0657626	0.0562364	-0.0101122	-0.0157181	0.0958686	-0.0220535	-0.0223198	-0.00927698	0.0134163	-0.00684367	-0.0151306	-0.0043458	0.0368398	-0.00109284	4.06e-05	-0.0237606	-0.0137064	-0.00416468	0.0117686	-0.00839697	-0.00675375	0.0206935	-0.00810322	-0.00748652	0.00603102	-0.00286294	-0.00346407	0.0229997	0.0127982	-0.00874985	0.00636167	0.00509978	-0.0115562	0.0106159	-0.0126422	-0.0144854	0.0095582	-0.0422299	-0.0191	-0.0150793	-0.0198748	0.0241674	0.00661414	-0.0100845	-0.00105579	-0.0270519	0.000117519	0.000183564	0.0240634
TotalArea_LiParticles1	0.0680413	0.0556048	-0.0237382	-0.0208342	0.0868379	-0.00886153	0.00308458	-0.0205469	0.0181737	-0.00161314	-0.0232961	-0.0137605	0.026829	0.000756186	0.00812022	-0.0116823	-0.0334218	-0.00524088	0.00195189	-0.00717493	-0.00698348	0.0188464	0.000983074	-0.0087491	0.000881646	0.00475637	0.0165509	0.00949566	-0.0014391	-0.0067266	0.0228038	0.00071984	-0.0178861	0.00141344	-0.030573	-0.00934977	0.00473288	-0.0615075	-0.0245585	-0.00657484	-0.00764168	0.0309991	0.000313515	0.00822662	0.00105888	-0.0198399	0.00534799	-0.000143579	0.00877422
AreaFraction_LiParticles1	0.0679165	0.0553894	-0.0236798	-0.0209597	0.0871173	-0.00877169	0.00318744	-0.0207868	0.0180968	-0.00151112	-0.0227465	-0.0141844	0.0271206	0.00110254	0.00814025	-0.0111092	-0.0331185	-0.00499996	0.00196831	-0.00714776	-0.00733517	0.0190281	0.00126013	-0.00927076	0.000886176	0.00503547	0.0167294	0.00912105	-0.00218234	-0.00663007	0.0230268	0.00121386	-0.0179214	0.000311062	-0.0304973	-0.00848609	0.00476263	-0.0622716	-0.0242006	-0.00690944	-0.00745526	0.0314459	0.000334799	0.00833697	0.00180608	-0.0190671	0.00537402	0.00056395	0.00908645
Count_LiParticles2	0.0582418	0.0725923	-0.0473102	-0.0328732	0.0314448	0.0221367	0.0303249	-0.0133749	0.0183063	-0.0106645	-0.0191117	-0.0295998	0.00806107	-0.0152768	0.0130743	0.00131336	-0.0398802	-0.00151264	0.00872184	0.000646144	-0.013199	0.0073579	-0.00625207	0.000236286	0.008751	0.00997851	0.0232912	-0.0187662	-0.0284434	0.00342737	0.021338	0.00979896	0.00991138	-0.00216914	-0.00171072	-0.0182845	0.0036852	-0.0472159	-0.0236502	0.0134632	0.0216369	0.0157793	-0.00255442	0.00230463	0.0175482	-0.00639268	0.0142451	0.00496615	-0.0267424
TotalArea_LiParticles2	0.0597986	0.0691082	-0.0478354	-0.0341123	0.00527161	0.0237622	0.0339635	-0.00106119	0.0147369	-0.0157154	-0.0138357	-0.0261671	0.0026501	-0.0175993	0.0118518	0.00025469	-0.0397469	0.000405984	0.0154563	0.0022858	-0.0105511	-0.00191329	-0.0134036	0.0037238	0.00930847	0.00827272	0.0158221	-0.0254733	-0.0272299	0.0032878	0.011225	0.017616	0.0231602	-0.000875265	0.025363	-0.018606	0.00108788	-0.0261013	-0.0250237	0.0143126	0.042555	0.0127499	0.00143955	-0.00301555	0.00446489	-0.0154262	0.0131263	0.00422724	-0.0307428
AverageSize_LiParticles2	-0.0212691	-0.0270317	0.0165182	0.0131913	-0.120203	-0.000904905	-0.0338588	0.0840235	-0.0401823	-0.0111059	0.0153476	0.0736305	-0.0225772	-0.0164266	0.00181446	0.0307148	-0.0206468	0.0137125	0.0183113	-0.00367723	0.028799	-0.0378609	0.00113891	0.00495239	0.0030426	-0.0217438	-0.0337449	-0.0597257	-0.00688784	0.0285082	-0.0282105	0.00928043	0.0295217	-0.0071786	0.0998802	0.0109897	-0.0197827	0.0613058	-0.00708993	-0.0164552	0.0474736	0.0129842	-0.00380219	-0.0151475	-0.0673937	-0.00816853	-0.0337461	0.0149751	0.0155946
AreaFraction_LiParticles2	0.059785	0.0691239	-0.0478123	-0.0341333	0.00529481	0.0237531	0.0339596	-0.00106352	0.0147038	-0.0157113	-0.0138596	-0.0261676	0.00260837	-0.017533	0.0118336	0.000302916	-0.0397416	0.000437802	0.0153809	0.00220617	-0.0105469	-0.00192327	-0.0134219	0.00383081	0.00935019	0.00834151	0.0159094	-0.0254365	-0.0273487	0.003334	0.0111015	0.0176772	0.0231415	-0.000821561	0.025271	-0.0186036	0.00120436	-0.02623	-0.024825	0.0144213	0.0426431	0.0127553	0.0013896	-0.00297807	0.00453279	-0.0154909	0.0131822	0.00423254	-0.0305104
Mean_LiParticles2	0.0507445	-0.0569534	-0.0785305	-0.0168173	-0.00807115	-0.0160524	-0.0139062	-0.00436266	-0.0170287	0.0136925	0.00187471	0.00863118	-0.0106691	-0.00171433	-0.0495691	-0.0142936	-0.0242227	-0.0283594	0.0574719	-0.0234503	0.0168086	-0.00666417	-0.0177108	-0.00686888	0.0159187	-0.0166891	-0.04015	0.0144924	0.0214787	0.00215423	-0.0132454	0.0180176	-0.0116832	-0.0157225	0.0748446	0.0016829	-0.0326546	0.00560345	-0.0076056	-0.013825	-0.0380857	0.00288548	0.00521184	0.00286551	-0.0220588	-0.0242422	0.013852	-0.0143602	0.0252253
Mode_LiParticles2	0.0491177	-0.057586	-0.0799253	-0.0178346	-0.00777324	-0.013458	-0.0104297	-0.00845135	-0.0141261	0.013001	0.00388422	-0.000512739	-0.0105627	-0.00126488	-0.0555807	-0.0176286	-0.0139132	-0.0296834	0.057792	-0.0219848	0.0141177	-0.00677729	-0.0191105	-0.00518647	0.0173224	-0.0183782	-0.0424578	0.0214514	0.0250057	-0.00320954	-0.0135296	0.021417	-0.0124224	-0.0132463	0.071891	2.14e-05	-0.029005	0.0114663	-0.00806208	-0.0109968	-0.0371638	-0.000422772	0.00737881	0.00133475	-0.0228771	-0.0270374	0.0131079	-0.0125644	0.0236217
Perim._LiParticles2	-0.010421	-0.00929142	0.0187399	0.023318	-0.0894061	-0.0147945	-0.068152	0.0816468	-0.0392514	-0.0143356	0.0057531	0.0976605	-0.00174367	-0.0144817	0.0295629	0.0355427	-0.0182155	0.0296717	0.014543	-0.0153793	0.0383002	-0.0287304	-0.00872683	0.00047703	0.00712842	-0.0115154	-0.0306741	-0.0635308	-0.00336444	0.0218042	-0.0301264	0.0365304	0.0276206	-0.00289478	0.0803601	0.00607946	-0.0107771	0.0575102	-0.00607153	-0.00719449	0.0467258	0.0231182	-0.0163503	-0.0247568	-0.0619513	-0.0115557	-0.00816831	0.0113131	0.0352728
Major_LiParticles2	-0.00188259	-0.0462735	0.0176852	0.0212117	-0.0959474	-0.0357778	-0.0501468	0.0630543	-0.0377945	0.00297888	0.00232312	0.102144	-0.00277846	-0.0146706	0.0204287	0.0233715	-0.0118993	0.0231582	-0.0117115	-0.0134497	0.0290811	-0.0282938	0.00612154	-0.00438918	-0.00566581	0.00750129	-0.0363183	-0.0697081	0.00444722	0.0320494	-0.015248	0.0327594	0.0125452	0.0213446	0.0240493	0.0336401	-0.0100563	0.0591031	-0.0108809	-0.0218525	0.0314354	-0.00375195	-0.023394	-0.00748845	-0.0487844	0.00578424	-0.000757107	0.00990777	0.0482864
Minor_LiParticles2	-0.032419	-0.0057306	0.00849882	0.00312342	-0.118134	0.0280945	-0.00951145	0.07567	-0.0304947	-0.0197695	0.0253159	0.0318	-0.0358951	-0.0158458	-0.0205814	0.0287403	-0.0126421	0.0042442	0.0363782	0.00718173	0.0198034	-0.0393122	-0.00416707	0.0115048	0.00956385	-0.035995	-0.0247801	-0.0374916	-0.00942837	0.0145437	-0.0349604	-0.00614475	0.0339375	-0.0240666	0.137358	-0.00749787	-0.0194223	0.062193	-0.00305568	-0.00473209	0.0534718	0.0173579	0.0103429	-0.0161375	-0.0644315	-0.0169589	-0.0479678	0.0158778	-0.0125603
Angle_LiParticles2	0.0305699	-0.0268215	-0.00284846	0.00152363	-0.00551763	-0.0184599	0.0423762	-0.0572241	0.0162808	0.0248135	-0.00726799	-0.0161823	-0.032034	-0.00713202	-0.0440607	-0.0477239	0.041877	-0.00669486	-0.00250661	0.0306315	0.00471599	-0.00644402	-0.0148681	-0.0161873	-0.00501098	0.00518933	-0.0360146	0.0494832	0.0483414	-0.017794	0.0386645	-0.0673249	0.0177969	-0.0503483	-0.00497771	0.0477224	-0.0543483	-0.0171058	0.00638762	-0.0444845	0.0578144	0.0855856	-0.00450861	-0.0902169	-0.115536	-0.0190153	0.00210411	-0.0305453	0.00421073
Circ._LiParticles2	-0.025833	-0.0405764	-0.00454274	-0.0180842	-0.100925	0.0317924	0.0657874	0.0178751	-0.0090803	0.00768933	0.0277681	-0.0277715	-0.0516682	-0.0128219	-0.0644758	-0.000577729	-0.00497179	-0.0284724	0.016616	0.0240877	-0.0152086	-0.0311217	0.0161113	0.00537666	-0.00626239	-0.0209087	-0.0159948	-0.0118931	-0.00673166	0.0203377	-0.0128228	-0.0465023	0.0127499	-0.0144507	0.0757785	0.00670264	-0.0256501	0.0300588	-0.014395	-0.0170784	0.0206972	-0.023646	0.0250994	0.0168981	-0.0156158	0.00490898	-0.0520198	0.014037	-0.0398726
Solidity_LiParticles2	-0.040128	-0.0238033	-0.00615368	-0.00145269	-0.121425	0.0354707	0.019302	0.0370805	-0.0144084	-0.00179029	0.0275231	0.0134299	-0.0405529	-0.0166002	-0.0474782	0.0188339	0.00765111	-0.00506593	0.0122842	0.0125147	0.00576082	-0.0417456	0.0129449	0.0134696	0.00507204	-0.0114427	-0.0125831	-0.0281373	-0.0023302	0.0237927	-0.0182243	-0.0309847	0.0106149	-0.00729838	0.0809891	0.0193717	-0.0210527	0.0606917	-0.00768716	-0.0122551	0.0420147	-0.0259889	0.0105523	0.00929851	-0.0278821	0.0223536	-0.040764	0.0215283	-0.0248206
IntDen_LiParticles2	0.0252692	-0.0672111	-0.0556619	-0.00865622	-0.0729834	-0.0103431	-0.0249146	0.0499834	-0.0280714	0.000886745	0.0167268	0.0280997	-0.0186485	-0.00689926	-0.0434332	-0.00170922	-0.019588	-0.0170708	0.0509161	-0.0144742	0.0187524	-0.0282492	-0.00919245	0.00377522	0.013201	-0.0266165	-0.0475875	-0.0100405	0.0133349	0.00201384	-0.026896	0.0280299	0.00907797	-0.00322022	0.116595	0.00958446	-0.0249033	0.0578974	-0.00969085	-0.0173872	0.00627699	0.00390529	0.00393994	-0.00646592	-0.0673879	-0.0272937	-0.00880174	-0.00280714	0.03414
Median_LiParticles2	0.0500195	-0.0571973	-0.0791354	-0.0166714	-0.00851303	-0.0156266	-0.0148006	-0.00397033	-0.0170849	0.0137223	0.00179837	0.00850524	-0.0103724	-0.00172715	-0.0499278	-0.0140559	-0.0235947	-0.028342	0.0580884	-0.0239901	0.0171851	-0.00656201	-0.0180061	-0.00683536	0.0164145	-0.0167599	-0.0408629	0.0144171	0.0216055	0.00241552	-0.0131311	0.0181728	-0.0119656	-0.0152989	0.0741615	0.0012078	-0.03259	0.00621002	-0.00793039	-0.0132515	-0.038503	0.00251324	0.00501028	0.00246176	-0.0221466	-0.024482	0.0137006	-0.0135478	0.0244982
Skew_LiParticles2	0.0278596	-0.0342446	0.0379688	-0.00992704	0.00273635	-0.0331287	0.0874606	0.0149851	0.0127175	0.0487685	-0.0152973	0.0607121	-0.000489411	0.00127708	0.0106497	-0.00391333	-0.0616655	0.0152526	-0.0298034	0.0268696	-0.0137174	-0.0147437	0.0249403	-0.0266519	-0.0315295	0.00456894	0.00512897	-0.028332	-0.0359606	0.00866393	-0.0189207	-0.00655497	0.0331518	0.00634099	0.0132717	0.0297041	-2.74e-05	-0.018695	0.00140109	-0.0469719	0.0384181	0.00919994	-0.0109827	0.033965	0.0504973	-4.15e-05	0.0101947	-0.0472245	0.0513638
Kurt_LiParticles2	0.0232431	0.0461093	-0.0184851	0.00951267	0.00225164	0.0112148	-0.0479262	-0.0384494	-0.0249826	-0.0443226	-0.000962174	0.00478926	-0.000668827	0.000300087	0.00416049	-0.0386194	0.0478967	-0.00634909	0.0171432	-0.00892251	0.0253701	0.00945699	-0.0292256	-0.00245011	0.00701365	0.0020099	0.0287833	0.0274992	0.0255178	-0.00271377	0.00739392	0.0335113	-0.0253578	-0.0333687	0.00485311	-0.00751854	-0.0392427	-0.00308776	0.00503264	0.0283056	-0.0444654	0.0176971	0.00192474	-0.00813565	-0.0741886	-0.0141897	0.0164344	0.00338934	-0.0229696
Count_LiParticles3	0.0257712	-0.0431909	0.00272455	-0.025434	-0.0757295	0.000180652	0.0383037	0.10132	-0.00749971	-0.0611382	-0.00608451	-0.0398435	0.00869994	0.0389981	0.019554	-0.00471693	0.0498126	-0.00359265	0.0282053	-0.0135612	0.0130161	-0.0162463	-0.0331965	0.0468675	0.00511271	0.0352011	-0.0253746	0.0144457	-0.00627213	-0.0107734	-0.0165183	-0.0221035	0.0605463	0.02204	0.0467535	0.0107228	0.00944487	0.0628964	-0.0337424	-0.00264856	0.0424063	0.0601843	0.0185213	0.0112796	-0.0149133	0.0347317	-0.0283452	-0.0181403	0.00586123
TotalArea_LiParticles3	-0.00646844	-0.07673	0.0227014	-0.00984399	-0.0541796	0.00283493	0.014314	0.0817394	-0.00223508	-0.0623357	-0.019462	-0.0308122	-6.72e-05	0.0467312	0.0144606	0.003726	0.0905869	0.00195129	0.00893652	-0.0152762	0.00522325	-0.00994803	-0.0168634	0.00887786	0.0126662	0.0249025	-0.0391734	-0.00500046	-0.039265	-0.00754711	0.0153521	-0.0352072	0.0426056	0.0339593	0.0366946	0.0284612	0.00342852	0.0458279	-0.0309265	-0.012036	0.00542714	0.0599631	-0.00815462	0.00187742	-0.0108449	0.0316296	-0.0432845	-0.0241321	-0.00864649
AreaFraction_LiParticles3	-0.00644151	-0.0767411	0.0226842	-0.00984289	-0.0542589	0.00283428	0.0143028	0.081724	-0.00220504	-0.0622803	-0.0194459	-0.0307198	-9.05e-05	0.0467316	0.0144525	0.00371021	0.0905716	0.00189408	0.00884737	-0.0152184	0.00521689	-0.00986798	-0.0168307	0.0087404	0.0124872	0.0249634	-0.0391605	-0.00505303	-0.0392392	-0.00741167	0.0153298	-0.0353684	0.0425086	0.0339858	0.0366491	0.0284273	0.00355958	0.045791	-0.0310604	-0.0121672	0.00548656	0.0600693	-0.00816444	0.00193231	-0.0107193	0.0317667	-0.0434106	-0.0240231	-0.00855333
Count_MaxEntropyTotal	0.0520512	-0.0136486	-0.0221529	-0.0166055	0.000246508	-0.014099	0.0352422	-0.0057079	0.0167109	0.0202366	-0.0204684	0.0355703	0.033753	0.00548425	0.00831068	-0.0200593	-0.0242768	-0.00227994	0.0439576	-0.0379838	0.0296031	0.0136229	-0.0428214	-0.00633374	0.00809477	0.0394042	0.0152513	0.00787455	-0.0320709	0.000888088	-0.02319	0.029429	0.0290138	-0.0090472	0.0245633	-0.00333755	0.0129365	0.0240641	0.017236	0.0308138	0.0386882	0.0186001	-0.0142006	-0.0016869	0.0773545	0.0201644	0.0421347	-0.0796596	-0.00394876
TotalArea_MaxEntropyTotal	0.00356147	-0.0360903	-0.0214049	-0.0119103	0.00802404	-0.026348	-0.0900912	0.00790604	0.0449054	0.00783521	0.0584687	-0.0474107	-0.0293971	-0.0258714	-0.0519693	0.0806179	0.0111205	-0.0779404	-0.0186085	-0.0062456	0.00937136	-0.0210683	0.0127145	-0.00815291	-0.0443641	-0.0146572	-0.0665432	0.0421596	0.0334136	0.0833698	0.00459861	-0.0213664	-0.020677	0.00363129	-0.0209043	-0.0629738	0.0478412	-0.0602753	-0.0407557	-0.0430264	0.0432818	0.0626588	0.0621247	0.0150301	0.0250597	0.0019436	-0.0788511	-0.0457204	-0.0319239
AreaFraction_MaxEntropyTotal	0.00355768	-0.0360827	-0.0214012	-0.011944	0.00801056	-0.0263178	-0.0901211	0.00792417	0.0449321	0.00779534	0.0584367	-0.0473577	-0.0293149	-0.0258519	-0.0519349	0.0805929	0.0111281	-0.0779559	-0.0185966	-0.00620236	0.00936448	-0.0210837	0.0127785	-0.00811494	-0.0443944	-0.0147003	-0.0665034	0.0422153	0.0333353	0.0833672	0.00464176	-0.0214221	-0.0206833	0.00368341	-0.0209092	-0.0628887	0.0477783	-0.060204	-0.0407939	-0.0430196	0.0432793	0.0627232	0.0622688	0.0150399	0.0250375	0.00190628	-0.0788761	-0.0456792	-0.0319429
Count_MaxEntropyParticles1	0.000983174	-0.0150057	0.0474446	-0.127467	-0.00291408	0.0352171	-0.0255777	-0.0595594	-0.032917	0.0158037	-0.0441047	0.00462204	0.0351192	-0.0280724	-0.00740059	0.021116	-0.0266377	-0.00510987	0.0137734	0.0170036	0.00992312	-0.0214171	-0.000429141	0.00548578	-0.00261147	0.0123314	0.0312677	-0.018001	0.0142215	-0.0116188	-0.0260239	-0.00919781	0.0277756	0.0182742	0.0368518	0.00979701	0.0150746	0.0241199	0.0032509	-0.0124698	-0.0147888	0.00443581	0.00796688	0.0237599	0.00370402	-0.0354401	0.0577234	-0.0527659	-0.0207568
TotalArea_MaxEntropyParticles1	0.000235366	-0.0197999	0.0481512	-0.126976	-0.00536744	0.0326103	-0.0232022	-0.0603787	-0.0389273	0.0145206	-0.0388346	0.00482009	0.0411703	-0.0268945	-0.00675729	0.018258	-0.0281757	-0.00337562	0.0135033	0.0295821	0.0137616	-0.0149044	0.00118143	0.00998391	0.00150563	0.0142673	0.0249533	-0.0179576	0.00567163	-0.0127421	-0.0190875	-0.0120691	0.0267052	0.0146241	0.0358141	0.00291838	0.0146286	0.0254051	-0.00294159	-0.0157116	-0.0129115	0.00616735	0.0056978	0.0328327	0.0058302	-0.035065	0.049013	-0.040204	-0.0145956
AreaFraction_MaxEntropyParticles1	0.000410806	-0.0196702	0.046724	-0.126961	-0.00519631	0.0320301	-0.0238772	-0.0575001	-0.0390714	0.0122872	-0.0379842	0.00401906	0.0393276	-0.025487	-0.00569925	0.0164614	-0.0283288	-0.00421644	0.0162224	0.0272445	0.0128543	-0.0162285	0.00300983	0.00900139	0.00166508	0.0138366	0.0239951	-0.018673	0.00598134	-0.0111437	-0.0189146	-0.0123846	0.0287733	0.0103955	0.038742	0.00113211	0.0146025	0.027663	-0.00381081	-0.0157941	-0.0114562	0.0103095	0.00368321	0.0301417	0.00797969	-0.039115	0.0445895	-0.0367515	-0.0125614
Count_MaxEntropyParticles2	-0.00646943	-0.0307056	0.0544277	-0.114165	-0.00117094	0.0287674	-0.0249672	-0.0614146	-0.0471528	0.0201333	-0.0576086	-0.0027097	0.0471979	-0.0254081	-0.00955929	0.023854	-0.0233875	-0.00634323	0.0141167	0.012736	0.0052561	-0.0164217	0.00911362	0.0193512	0.00465222	0.00538422	0.0175393	-0.00738143	0.0258007	-0.00313356	-0.0278704	0.00522505	0.0121325	0.00562585	0.0309237	0.0152642	0.00809153	0.0057313	-0.0109705	-0.0156076	-0.0121234	0.0160139	0.00100606	0.0300074	-0.00389376	-0.0272702	0.0215026	-0.017222	-0.00445269
TotalArea_MaxEntropyParticles2	-0.00970002	-0.0333419	0.0544636	-0.108059	0.0029629	0.0259049	-0.0246219	-0.0613745	-0.0477396	0.0200695	-0.0607974	-0.00379829	0.0485762	-0.0242045	-0.0097471	0.0237951	-0.0204989	-0.00670941	0.0128953	0.00737378	0.0033681	-0.0174259	0.00685828	0.0237777	0.00186377	0.00537038	0.0121133	-0.00454678	0.0276517	0.000466484	-0.0226685	0.00884841	0.00459937	0.00153489	0.0307359	0.0150617	0.005211	-0.000586746	-0.0133713	-0.015001	-0.0140248	0.0174215	-0.0023483	0.0319729	-0.0055266	-0.0250375	0.0113277	-0.00741023	-0.00399128
AreaFraction_MaxEntropyParticles2	-0.00977598	-0.033378	0.0545909	-0.107791	0.00322903	0.02591	-0.0246797	-0.0613547	-0.0478529	0.0199364	-0.0608395	-0.00347735	0.0483812	-0.0239972	-0.00967905	0.0240399	-0.0204638	-0.00668564	0.0130522	0.00752102	0.0030895	-0.0172407	0.00684475	0.0232986	0.00166321	0.00489559	0.0119629	-0.00429993	0.0275213	0.000370887	-0.0232112	0.00896502	0.00409089	0.00135651	0.0307585	0.0149829	0.00524165	-0.000731222	-0.0136623	-0.0154967	-0.0140865	0.0173206	-0.0021267	0.0314925	-0.00588151	-0.024719	0.0115312	-0.00762537	-0.00480114
Count_MaxEntropyParticles3	-0.0190531	-0.0381452	0.0470194	-0.0682452	0.0208089	0.0170118	-0.0284985	-0.0787288	-0.0345808	0.0218155	-0.065738	0.005012	0.0331894	-0.0286741	-0.00896957	0.0169315	0.00369618	-0.0132834	0.00116421	0.0127444	-0.00197858	0.00334035	0.00139913	-0.00518345	0.00449994	-0.00376185	-0.00308358	-0.0309233	0.0150421	0.00239743	-0.00231801	0.0390105	0.00187901	-0.00527518	0.0239724	0.0152454	-0.020239	-0.0280166	-0.0155614	-0.0319762	-0.0272943	-0.00643475	-0.0200587	0.0156153	-0.0142702	-0.028307	-0.015561	0.0349941	0.00696895
TotalArea_MaxEntropyParticles3	-0.0202428	-0.0379961	0.0447338	-0.0600499	0.024986	0.0172151	-0.0290452	-0.0863749	-0.0340263	0.0235275	-0.0665481	0.0110864	0.0261756	-0.0321344	-0.00967399	0.0160017	0.00903655	-0.00851669	-0.00288634	0.0162542	-0.000837312	0.00522096	-0.0016648	-0.0137237	0.00774953	-0.000965437	-0.00262556	-0.0378503	0.00650853	-0.00244754	0.000446274	0.0490214	0.00349845	-0.00574392	0.0233679	0.0100367	-0.0200509	-0.0314127	-0.0134207	-0.0311002	-0.0225643	-0.0133701	-0.0187011	0.0129945	-0.0183605	-0.0333316	-0.0138585	0.0421856	0.0146592
AreaFraction_MaxEntropyParticles3	-0.0202101	-0.0379905	0.0447028	-0.0598702	0.0249784	0.0169935	-0.0289191	-0.0862696	-0.0340304	0.0235759	-0.066576	0.0109271	0.0267515	-0.0322503	-0.00950936	0.0157501	0.00881448	-0.00860335	-0.00321529	0.0162163	-0.00056977	0.00532835	-0.00192028	-0.0134829	0.0077437	-0.000974628	-0.00274727	-0.0377365	0.00681729	-0.00246566	0.000336622	0.0488289	0.00368731	-0.00580712	0.0235545	0.00998592	-0.0197543	-0.0312712	-0.0136664	-0.0308864	-0.022613	-0.0134469	-0.0188223	0.0134903	-0.0184709	-0.0334755	-0.0135024	0.0428644	0.0148522
Count_MeanTotal	0.0381318	-0.0157556	0.0084055	0.0338218	-0.00352529	0.0845207	-0.0072523	0.033499	-0.0168572	0.0747093	0.0019998	-0.0134611	0.0326017	-0.0120694	0.0233128	-0.0446468	0.0559684	-0.0029076	0.0164053	-0.0396396	0.0321525	-0.00297853	0.024058	-0.0147087	-0.0626768	0.0750148	0.00702633	-0.0992963	0.115996	0.00393584	0.0842817	-0.0181211	-0.0556643	-0.00319465	0.0227893	-0.0241963	0.0570636	-0.0155667	0.0012614	-0.0512287	0.0431363	-0.0549917	0.0116058	-0.0579807	0.0177355	-0.00827018	0.000791083	-0.00932372	0.0342788
TotalArea_MeanTotal	-0.0571787	0.0185524	-0.00550461	-0.0544911	0.0688079	-0.073879	0.064437	0.032731	-0.0289555	-0.0135619	-0.0150303	-0.0514806	-0.0249614	0.018661	0.0161444	-0.0155192	0.0223096	-0.0281551	0.0136504	-0.0296955	0.0512768	-0.0265497	-0.0119291	-0.0217464	-0.0111307	-0.00227152	-0.0258801	-0.0460799	0.00775803	0.0557197	-0.00768777	-0.00569591	0.0218803	-0.0298815	-0.00575605	-0.0679119	-0.0223725	-0.00658604	-0.026335	0.0188257	-0.00621233	-0.0250016	0.0120856	0.0290229	-0.0374427	-0.0286291	0.0141534	0.0318935	-0.00597127
AverageSize_MeanTotal	-0.0567584	0.0155754	-0.0495783	-0.033067	0.0253878	-0.0224472	0.0351384	0.0265971	-0.0468137	0.00350712	-0.0213768	0.0116882	0.0122593	-0.0039219	-0.00830771	-0.0354598	0.0395669	0.030162	-0.0257733	0.000837413	-0.00476327	0.0126349	-0.0309837	-0.0149425	-0.0225752	0.0310914	0.0334141	0.0381042	-0.00559398	0.00291742	-0.0337136	0.00733342	-0.0614634	0.0317766	-0.023411	-0.0129955	0.0383321	-0.0517019	0.0682477	0.00692809	-0.0339456	0.0439108	-0.0129547	0.0467255	-0.00852411	-0.0008679	-0.00830366	-0.0480219	0.070623
AreaFraction_MeanTotal	-0.0571769	0.018556	-0.00549357	-0.054485	0.0688239	-0.0738884	0.0644062	0.032735	-0.0289187	-0.013571	-0.0150358	-0.0515276	-0.0249853	0.0186655	0.0161552	-0.0154952	0.0222951	-0.0281258	0.0136689	-0.0297138	0.051261	-0.0265432	-0.0119815	-0.0217581	-0.0111364	-0.00228386	-0.0258985	-0.0460472	0.00776284	0.0557519	-0.00771535	-0.00572133	0.0218904	-0.0298516	-0.00580475	-0.0678879	-0.022383	-0.00655977	-0.0263299	0.0187966	-0.00621416	-0.0250404	0.0120932	0.0289871	-0.0374664	-0.0286537	0.0141682	0.0319275	-0.00598348
Mean_MeanTotal	-0.0564085	0.0167582	-0.0461303	-0.0532512	0.0198961	-0.100402	0.013719	0.00136156	-0.0200945	-0.0496758	-0.00677167	-0.013218	-0.0337589	0.00382688	-0.0406252	0.0233327	-0.00531524	-0.00176375	-0.0266314	-0.0169229	0.0160189	0.034665	-0.065857	0.0133753	-0.00125154	0.0466686	0.00398189	-0.00570335	0.0177992	-0.0124899	-0.0239515	0.000209987	-0.0315063	0.0287524	0.00592164	0.00999385	0.0404849	-0.0399041	0.0173161	0.0204935	-0.0359152	0.0206401	-0.00726219	0.020954	0.0267094	-0.00768322	0.0134513	-0.0358779	0.00363558
Mode_MeanTotal	-0.0592045	0.0174009	-0.0463205	-0.0495612	0.0171199	-0.0897698	0.00994588	0.00345307	-0.0175574	-0.0420513	-0.00199114	-0.0118777	-0.0326464	-0.00175429	-0.0439904	0.0284062	-0.00365174	-0.000218744	-0.0239526	-0.0138925	0.0142467	0.0379923	-0.0669311	0.018245	0.0013387	0.0435157	0.00779892	-0.00269288	0.0211972	-0.00912124	-0.0258451	-0.00670678	-0.0386525	0.0288569	0.0027513	0.00394406	0.0468112	-0.0398746	0.0291868	0.0198918	-0.0385617	0.0264756	-0.00692924	0.0193756	0.0258003	-0.0101027	0.015114	-0.033993	0.00924803
Perim._MeanTotal	-0.0556616	0.0176796	-0.0478381	-0.0285045	0.0196454	-0.0287966	0.0241944	0.0167409	-0.0317291	0.000599028	-0.0193005	0.0187034	0.0126951	-0.00484461	-0.0185191	-0.026206	0.0300773	0.029105	-0.027793	0.00447581	-0.00874518	0.00715527	-0.0198738	-0.00474342	-0.0223233	0.0294948	0.0369342	0.0362792	-0.00559395	-0.0133309	-0.0237611	0.0128951	-0.0687343	0.0350334	-0.0259549	0.00412097	0.0505388	-0.0409732	0.0749645	0.0159448	-0.0359482	0.0502439	-0.0153064	0.050518	-0.000941945	0.00245454	-0.0106301	-0.0452296	0.0885371
Major_MeanTotal	-0.0613843	0.0177684	-0.0475538	-0.024024	0.0117994	-0.0146414	0.0196816	0.0191927	-0.036701	0.00513178	-0.0139675	0.0216556	0.00996074	-0.0100634	-0.0231709	-0.0272767	0.0346776	0.0308067	-0.0200196	0.00296738	-0.00687666	0.013092	-0.0286888	-0.00769472	-0.0177815	0.0278295	0.0353664	0.0408645	0.000225988	-0.00825229	-0.0288764	0.00701104	-0.0709606	0.0344657	-0.0223635	-0.00555281	0.0488534	-0.045455	0.0804034	0.00987659	-0.0393266	0.0502245	-0.0142496	0.0468599	-0.000409388	0.000889773	-0.00851306	-0.0450743	0.0793823
Minor_MeanTotal	-0.0564845	0.0151697	-0.0487909	-0.031478	0.0210023	-0.0235114	0.0340182	0.0264799	-0.0474272	0.00430133	-0.0217315	0.0145006	0.0124423	-0.00307632	-0.0105959	-0.0375413	0.0358832	0.0334981	-0.0282626	0.00801299	-0.00874504	0.0123403	-0.0282992	-0.0161832	-0.0248139	0.0327667	0.0344019	0.0389011	-0.00413056	-0.000279504	-0.0342027	0.00810859	-0.065736	0.0327405	-0.0208173	-0.00693565	0.0401001	-0.0541565	0.0675535	0.0114485	-0.030511	0.0490475	-0.0163364	0.0447962	-0.00969019	-0.000256591	-0.00985913	-0.0508547	0.0699313
Angle_MeanTotal	-0.0193076	0.00723384	-0.00385408	-0.0240819	0.00295831	-0.0606191	0.00473135	-0.0232281	-0.00678832	-0.025586	-0.000244752	-0.0154508	-0.0198917	0.00364718	-0.0152165	0.0105516	-0.019053	-0.00655912	-0.0277431	0.000431164	0.00895898	-0.0147402	-0.00908346	0.0228396	-0.0152427	0.029232	-0.00511702	-0.012875	0.0387593	-0.0134211	0.025109	-0.0279429	-0.0364696	0.0215121	-0.00454754	0.0140419	0.00970766	-0.0112202	0.0192749	-0.0105992	-0.0362016	0.0375197	-0.00162266	0.00275772	-0.00936182	-0.00790025	-0.0213406	0.00997264	0.0180977
Circ._MeanTotal	0.0535852	-0.0225879	0.0136326	0.0265148	0.00419748	0.0897156	0.00653099	0.0258116	0.00758641	0.042504	-0.0135417	0.0125112	0.0287278	-0.00309651	0.0192671	-0.00473284	0.00245028	0.00816262	0.0237531	0.0286476	-0.0308799	-0.00173218	0.0237326	-0.0129891	0.0277774	-0.0548096	-0.0246982	0.046832	-0.0350764	0.0334587	-0.012046	-0.0308211	0.0412978	-0.0245882	0.0137359	-0.0287911	-0.0534962	0.00696185	-0.0234865	-0.021084	0.00577638	-0.00327626	0.0172238	-0.00926534	-0.0129814	-0.00829813	-0.0161045	0.0113749	-0.0295776
Solidity_MeanTotal	-0.0244985	-0.00248528	-0.0355428	0.00612096	0.0107656	0.0713395	0.0251998	0.0537918	-0.0346084	0.0514012	-0.0246128	0.0200004	0.0294712	-0.0105821	-0.00888519	-0.0329521	0.0364815	0.0441499	-0.00684974	0.0357549	-0.0223524	0.0307134	-0.0381983	-0.0394922	0.0215389	-0.0103592	0.0163675	0.0780213	-0.0137576	0.0213261	-0.0686083	-0.0170465	-0.0335724	0.0222782	0.0106265	-0.0456991	0.016788	-0.0558608	0.0480532	0.00915541	-0.0290651	0.0589798	-0.0314962	0.0424813	-0.00148492	-0.0134037	-0.011555	-0.0570789	0.0336668
IntDen_MeanTotal	-0.0575555	0.0119827	-0.0500769	-0.0302797	0.0256104	-0.0100624	0.0282601	0.0317082	-0.0520293	0.00711508	-0.016226	-0.000119464	0.00896452	-0.00896898	-0.0112627	-0.0228657	0.0363532	0.0363114	-0.0356052	0.000175876	-0.0112669	0.0344752	-0.054421	-0.0136402	-0.0104576	0.0375658	0.0228257	0.0404009	0.000679169	0.00527835	-0.0517784	-0.00510329	-0.0543007	0.0333296	-0.0119081	-0.0150419	0.0330104	-0.0570148	0.0643922	0.00318394	-0.0411464	0.0389287	-0.0115727	0.0388036	-0.00203535	-0.0092592	0.00126684	-0.05005	0.0460545
Median_MeanTotal	-0.0568992	0.0165993	-0.0458481	-0.0522489	0.0177664	-0.0980689	0.0116793	0.00245965	-0.0188548	-0.0497105	-0.00558875	-0.0125259	-0.0342063	0.00265653	-0.0439279	0.0245602	-0.00541641	-0.000840147	-0.0272707	-0.0157294	0.0150507	0.0365006	-0.0654209	0.0141478	-0.00121759	0.0473914	0.00366167	-0.00589137	0.0194027	-0.0136498	-0.0236027	0.000162532	-0.0324909	0.0287958	0.00569098	0.00970426	0.0419921	-0.0413536	0.0179811	0.0218725	-0.0379683	0.0205967	-0.00867193	0.0208295	0.0257325	-0.00838642	0.0142429	-0.0359945	0.00350004
Skew_MeanTotal	0.0189896	-0.0114419	0.0122137	0.0420964	0.0304597	0.1178	-2.27e-06	0.0218719	-0.0249793	0.0662462	-0.0014622	-0.0187133	0.0378939	-0.00221513	0.0511834	-0.0446149	0.0172176	0.00916547	0.0210307	0.00619458	0.0016237	-0.0208946	-0.00312371	-0.0226936	-0.0334327	-0.0669088	-0.0119816	0.0225112	-0.0167205	0.0329742	-0.000877376	-0.0289223	0.0224974	-0.00820911	-0.0100079	-0.0342524	-0.0336786	0.0222447	0.0125987	-0.0177491	0.0323356	-0.0331111	0.00133678	-0.0323126	-0.0406435	-0.00304715	0.0110665	0.0441844	-0.00463847
Kurt_MeanTotal	0.00355707	-0.00745502	0.00141501	0.000134745	-0.00883733	-0.00928586	0.00870596	0.00673507	-0.00361293	-0.00503195	0.00599582	0.0114435	0.00579987	0.00383163	0.0113574	0.00701668	0.016614	-0.00070485	0.00672263	0.0152439	-0.0285596	-0.0158213	0.186593	-0.0404993	0.289849	0.161855	0.0265624	0.0218128	0.0721168	0.0338878	-0.0592693	0.00612057	-0.0137858	-0.00439942	-0.0164042	-0.0161509	-0.00707817	-0.00830676	0.0153737	-0.0160304	0.0281745	-0.0115736	0.0109582	0.00326183	-0.0165565	-0.0099032	0.00975529	-0.0224826	-0.0116524
Count_MeanParticles1	0.0632809	0.0390873	0.00491533	-0.00880248	0.0965125	-0.0455941	-0.0447635	-0.0159507	0.0141214	0.005588	0.00094328	0.0145177	0.0354362	-0.00072239	-0.0220816	-0.0495949	-0.00368394	-0.00514626	0.0013518	-0.0108341	-0.0151485	0.0173635	0.00195489	0.00413935	0.00938669	-0.0289296	-0.0390224	0.0377462	0.0339716	0.0235671	-0.00060128	-0.0208221	-0.0195808	0.0435752	0.0254841	-0.0072657	-0.0167734	0.0108375	-0.00715906	-0.0132611	0.00149764	-0.00751747	0.00861886	-0.0182719	0.0053199	-0.00221517	-0.012849	0.00874646	0.00899759
TotalArea_MeanParticles1	0.0727976	0.0375579	-0.00926755	-0.0130641	0.0943562	-0.0330217	-0.0175227	-0.0314951	0.0186015	0.00753358	-0.0163879	0.00165504	0.0286486	0.00154506	-0.00609742	-0.0348957	-0.0304699	-0.00612446	-0.0072142	-0.0113907	-0.00327746	0.0135108	0.00873257	-0.00883023	0.00123303	-0.0174591	-0.00547787	0.0231081	0.0132475	0.0169676	0.0186201	-0.0113181	-0.0211868	0.0228949	-0.0101472	-0.000895225	-0.00977542	-0.0214928	-0.0215636	-0.00814303	-0.00341915	0.0135331	0.00854623	-0.0082516	0.00735184	-0.00980292	-0.00472131	0.00671545	0.00737843
AreaFraction_MeanParticles1	0.0726364	0.037775	-0.00927049	-0.0130692	0.0945353	-0.0332321	-0.0176408	-0.0315972	0.0181139	0.00751331	-0.0164876	0.00151465	0.0285054	0.00140789	-0.00590781	-0.034998	-0.0298105	-0.00627574	-0.00706759	-0.0115642	-0.00329158	0.013764	0.00922583	-0.0091518	0.00145552	-0.0175024	-0.00486614	0.0233682	0.0129606	0.0164491	0.0182651	-0.0105804	-0.0208571	0.0221938	-0.0105889	-0.000799015	-0.0103747	-0.0215818	-0.0213471	-0.00832211	-0.00301081	0.0130796	0.0092442	-0.00796425	0.00768558	-0.00971146	-0.00465641	0.00712158	0.0071881
Count_MeanParticles2	0.065651	0.0635438	-0.0409206	-0.028678	0.0511158	0.00192952	0.0223719	-0.0258211	0.020387	-0.00468303	-0.0191835	-0.024317	0.0170969	-0.0212739	0.0186057	-0.00510623	-0.0430838	-0.00550673	-0.00184838	0.00148383	0.00622929	-0.00550008	0.00419681	-0.0116463	-0.00917176	0.0227903	0.017235	-0.00992439	-0.0254336	-0.0170067	-0.00494575	0.0256035	-0.00250344	-0.0112651	-0.0413663	-0.00859998	-0.00196218	-0.056316	-0.0222477	-0.0109748	0.0030688	0.00860932	-0.00157562	-0.0109715	0.0162962	-0.0140408	0.0252859	0.005846	-0.0156041
TotalArea_MeanParticles2	0.0644969	0.0652902	-0.0437988	-0.0310009	0.0257775	0.00551363	0.02939	-0.0148445	0.0172171	-0.00781236	-0.0127601	-0.0230129	0.012965	-0.0281588	0.0201599	-5.46e-05	-0.0411913	-0.00451215	0.00719351	0.00586733	0.00541122	-0.0119925	-0.00368011	-0.00721239	-0.0118019	0.0266141	0.0128029	-0.0203459	-0.0259028	-0.0271491	-0.0185187	0.0359329	0.00780992	-0.0130434	-0.0272911	-0.0107539	-0.00413721	-0.0502336	-0.0198903	-0.0116999	0.0147794	0.00517426	0.000856237	-0.0137586	0.00377673	-0.0237452	0.0296561	0.00906574	-0.0173991
AverageSize_MeanParticles2	-0.0322589	-0.00170121	0.00118713	0.011153	-0.128114	0.0183288	-0.0238743	0.0749398	-0.0379287	-0.00626962	0.0205973	0.0707802	-0.0281478	-0.0265573	0.000538618	0.0594635	-0.0136608	0.00566056	0.0278454	0.0145723	0.0212368	-0.0302187	-0.00613619	0.0175011	-0.0142641	0.00253835	-0.0173931	-0.0737971	0.00650102	-0.0105687	-0.0425225	0.00491254	0.0231506	-0.0253645	0.0714534	-0.00344435	-0.0176626	0.0271209	0.0186837	-0.0133221	0.00490352	0.0130783	-0.00579786	0.0024142	-0.0682801	-0.0194243	-0.016134	0.0229934	0.0270498
AreaFraction_MeanParticles2	0.0644974	0.0653047	-0.0437665	-0.0309877	0.0258007	0.00552983	0.0293711	-0.0148308	0.0172034	-0.00781299	-0.0127661	-0.0230242	0.0129658	-0.0281955	0.0201183	-0.000104946	-0.0411543	-0.00456901	0.007165	0.00583469	0.00542932	-0.0120021	-0.00366399	-0.00706144	-0.0116977	0.0266952	0.0127853	-0.020323	-0.0259701	-0.0270801	-0.0185797	0.0359049	0.00782417	-0.0129708	-0.0272511	-0.0108327	-0.00410176	-0.0502548	-0.0197697	-0.0116732	0.0149595	0.00522595	0.000955166	-0.0137424	0.00380708	-0.0236986	0.0297384	0.00904361	-0.0172456
Mean_MeanParticles2	0.0454669	-0.0488779	-0.0828174	-0.0161701	-0.030737	-0.000212833	-0.0140119	-0.00828849	-0.0235695	0.00765199	-0.0051496	0.0169919	-0.0199381	-0.000293294	-0.0563519	0.00283012	-0.00463017	-0.0281289	0.0605233	-0.0300475	0.0219515	0.00248146	-0.029195	0.00584467	0.0278582	-0.0194235	-0.04185	0.016404	0.0350773	0.0149417	0.00346467	0.00168023	-0.000703544	-0.0196441	0.0952615	-0.00275594	-0.0302793	0.00430167	-0.00569038	-0.0110628	-0.0509355	0.00769183	0.0175816	0.00154756	-0.0186094	-0.0178298	0.00223379	0.0042831	0.0189717
Mode_MeanParticles2	0.0440766	-0.0496218	-0.0839302	-0.0172108	-0.0301624	0.00183445	-0.0103096	-0.0120897	-0.0208508	0.00714632	-0.00312279	0.00853912	-0.019553	0.000224036	-0.0618027	-0.000795324	0.00480197	-0.0293019	0.0607383	-0.0286022	0.0194859	0.00227958	-0.0303953	0.0072873	0.0291613	-0.0207224	-0.0439708	0.0227382	0.0380693	0.00918576	0.00296786	0.0046114	-0.00131856	-0.0172551	0.0917441	-0.00387595	-0.0269245	0.00951007	-0.00599394	-0.00863362	-0.0497965	0.00430827	0.0192558	0.000163141	-0.0192288	-0.0207492	0.00161788	0.00573506	0.0172844
Perim._MeanParticles2	-0.0206731	0.0126981	0.0110876	0.0227166	-0.0950586	0.000851058	-0.0617209	0.0798757	-0.0386274	-0.0114076	0.0131343	0.0942372	-0.00734025	-0.0221634	0.0210312	0.052878	-0.0138435	0.0194308	0.0265039	-0.00479387	0.0314976	-0.02257	-0.0130218	0.00888249	-0.00388248	-0.00107673	-0.0202413	-0.0710836	0.00864085	-0.0063031	-0.0413602	0.0242911	0.0163795	-0.0143718	0.0715042	-0.00376761	-0.0128519	0.0303039	0.0117269	0.00515257	0.00350531	0.0257774	-0.0163017	-0.00659854	-0.0592526	-0.0103749	0.014418	0.0189021	0.0423842
Major_MeanParticles2	-0.0139565	-0.0268781	0.00994361	0.0195601	-0.11681	-0.0114547	-0.0414019	0.0703935	-0.0388678	0.00124324	0.0109321	0.0972537	-0.0119221	-0.0194373	0.0116156	0.0494766	-0.0108381	0.0110412	0.00592084	0.00311012	0.023486	-0.0215607	-0.000325708	0.0101608	-0.0182501	0.0169126	-0.0233858	-0.0832443	0.0120962	0.008784	-0.0245398	0.0172385	0.011364	-0.000322417	0.0336604	0.0214524	-0.0118926	0.0381623	0.00766382	-0.0118705	0.00385448	0.0102011	-0.0202024	0.0206683	-0.0598568	0.00373419	0.00364978	0.0245039	0.0485919
Minor_MeanParticles2	-0.0409611	0.0191318	-0.00923987	0.0012194	-0.116612	0.0401157	0.000129618	0.0603275	-0.026885	-0.011758	0.0261811	0.0317923	-0.0369252	-0.0285867	-0.0119586	0.0562681	-0.00369413	0.00112564	0.0398028	0.0237743	0.0108877	-0.0318931	-0.00961209	0.0204804	-0.00799631	-0.00447229	-0.00811118	-0.0519347	0.00371592	-0.0310268	-0.0507481	0.000454866	0.0297273	-0.038494	0.0837089	-0.0180289	-0.013894	0.0181305	0.0236958	-0.00809101	0.00773253	0.00875764	0.00277547	-0.00696475	-0.0589794	-0.0321667	-0.0245311	0.0192107	0.00503123
Angle_MeanParticles2	0.0236305	-0.0203085	-0.002568	0.000107458	-0.0103026	-0.0111487	0.0466053	-0.051872	0.0241919	0.0238393	-0.00882767	-0.0296696	-0.027615	0.00544886	-0.0419222	-0.0382371	0.0493316	-0.00492911	-0.000637931	0.0415922	-0.00452889	0.00646791	-0.0134821	0.00337864	0.00222277	0.00942527	-0.020766	0.0516183	0.0502178	-0.00435965	0.0401092	-0.0716494	0.0119259	-0.0459635	0.00378029	0.0545717	-0.0483874	-0.00518592	0.00629688	-0.0375879	0.0530464	0.0803442	-0.0151308	-0.0722147	-0.110219	-0.0214745	-0.0333025	-0.0285548	0.00329914
Circ._MeanParticles2	-0.0307695	-0.0252331	-0.0237819	-0.019812	-0.103433	0.0463135	0.0741478	0.00676353	-0.00231648	0.00659911	0.0207156	-0.0285181	-0.0509962	-0.0167191	-0.0402783	0.0335517	0.00338563	-0.0197035	0.0138813	0.0407265	-0.0171247	-0.0244204	0.00690031	0.0150091	-0.0186965	0.013884	0.000585003	-0.0259379	-0.0090003	-0.0127886	-0.0196818	-0.0291156	0.0260684	-0.0299563	0.0269152	-0.00549569	-0.0101686	-0.00177231	0.00738066	-0.0337119	0.0124101	-0.0247561	0.0149226	0.0259976	-0.0240445	-0.0153659	-0.0546118	0.0139283	-0.0320355
Solidity_MeanParticles2	-0.0469197	0.000442736	-0.0258976	-0.00677352	-0.114928	0.0519077	0.0295148	0.0294179	-0.00942542	0.00226884	0.024789	0.00669254	-0.0396101	-0.0238421	-0.0278704	0.0483859	0.00970986	-0.00371436	0.0180974	0.033031	-0.00345787	-0.029688	0.00341801	0.0217411	-0.0152847	0.0172942	0.0073679	-0.0433783	-0.00292796	-0.0261087	-0.0256353	-0.0124445	0.0174248	-0.0285783	0.0260369	-0.00122686	-0.0101167	0.0101529	0.016546	-0.0257686	0.0274198	-0.0244319	-0.00472826	0.0284249	-0.0405562	-0.00500202	-0.0360495	0.0184319	-0.0167348
IntDen_MeanParticles2	0.0161009	-0.0464101	-0.0683129	-0.00965785	-0.0930378	0.0121883	-0.0186922	0.0402707	-0.0335698	-0.000234477	0.013906	0.0336319	-0.0299059	-0.0125539	-0.0524381	0.0257447	-0.00521176	-0.023534	0.0623755	-0.00886616	0.0210351	-0.0182613	-0.0234652	0.0167675	0.0119241	-0.0133957	-0.0417361	-0.0179266	0.0332004	-0.0126752	-0.0236259	0.0160807	0.0127555	-0.0224192	0.118592	-0.00349974	-0.0240528	0.0337922	0.00437599	-0.0132395	-0.0329895	0.0110719	0.0104107	0.00221454	-0.0650549	-0.0297782	-0.00639898	0.0130727	0.0359736
Median_MeanParticles2	0.0448378	-0.0491177	-0.0832735	-0.0160643	-0.0310859	0.000102198	-0.014715	-0.0079609	-0.0235906	0.00770877	-0.00521208	0.016879	-0.0195635	-0.000275247	-0.0565081	0.00305421	-0.00406555	-0.0281384	0.0608497	-0.0304877	0.022351	0.00256832	-0.0294003	0.00585766	0.0282918	-0.0194569	-0.0423735	0.0162187	0.0351136	0.0150724	0.00363184	0.00180065	-0.000728159	-0.0191498	0.0945006	-0.00315948	-0.0302363	0.00487756	-0.00598877	-0.0106311	-0.0511128	0.00728674	0.0172098	0.00110638	-0.0186443	-0.0181397	0.00205465	0.00496757	0.0182058
Skew_MeanParticles2	0.0219292	-0.0278642	0.0414212	-0.0114029	0.00474779	-0.023484	0.0831287	0.0259072	0.0178963	0.0448978	-0.0112938	0.0479596	-0.000696983	0.000172731	0.00704304	-0.00461956	-0.0667145	0.0197713	-0.0341634	0.0224975	-0.0372422	-0.00798992	0.0142627	-0.0202645	-0.0402268	0.00591721	0.0113799	-0.0470632	-0.0496932	0.00553916	-0.00959934	-0.0115764	0.0243823	0.0120127	0.0256578	0.0437101	-0.00123611	-0.0324742	0.0127498	-0.0256665	0.0569247	0.0110154	-0.0240727	0.0362631	0.0624135	0.0109764	-0.000854746	-0.0546958	0.034642
Kurt_MeanParticles2	0.0217225	0.0367695	-0.0183224	0.0164741	-0.00871006	0.0044595	-0.0448265	-0.0398695	-0.0273777	-0.0469526	0.000783626	0.0173675	-0.00417725	0.00239946	-0.00279303	-0.0286923	0.0526174	-0.0101678	0.0213004	-0.00577297	0.0433137	-0.0037237	-0.0154729	-4e-05	0.0218336	-0.00261575	0.0178613	0.0557984	0.047477	0.0206595	0.00627543	0.0414946	-0.0234511	-0.037676	-0.00024901	-0.032809	-0.0384224	0.0192855	-0.0193681	0.0114311	-0.0629401	0.0176764	0.0324122	0.00192731	-0.0768524	-0.0077237	0.0236596	0.0115439	0.00421788
Count_MeanParticles3	0.0373547	-0.0268574	-0.0157252	-0.0286323	-0.0721994	-0.0086983	0.050355	0.0859767	-0.0111006	-0.0435703	-0.00413497	-0.031263	0.010914	0.0132166	0.0311004	0.00531406	0.0513879	-0.00398797	0.0331863	0.00285522	0.00274732	-0.0176258	-0.0533415	0.0362948	-0.0231337	0.0646146	-0.0345407	0.00858483	0.00894563	-0.0449823	-0.057305	0.0255716	0.0606034	0.00525318	-0.00624855	0.0182999	0.0134119	0.0156074	-0.015324	-0.0251873	0.0242321	0.052848	0.0130733	0.00575179	-0.0342731	0.028783	-0.00786263	-0.0220946	0.0243095
TotalArea_MeanParticles3	-0.00177822	-0.0715971	0.00842285	-0.0136525	-0.0611397	-0.00622329	0.0231313	0.0795934	-0.0115461	-0.050642	-0.0141925	-0.0224792	-0.00590987	0.0313311	0.0222409	0.0159018	0.105803	0.000212821	0.0108633	-0.00128382	-0.00981708	-0.00530634	-0.0367511	0.00140416	-0.00322989	0.0503998	-0.053879	-0.00127955	-0.0175093	-0.0407835	-0.0129625	-0.00506099	0.038257	0.0175641	-0.00524261	0.0279658	0.00936201	0.0127997	0.00277618	-0.0335243	-0.0240012	0.0502913	-0.012002	0.0123886	-0.0236795	0.0205324	-0.028655	-0.0328493	0.0136326
AreaFraction_MeanParticles3	-0.00174511	-0.0715708	0.00838602	-0.0137144	-0.061189	-0.00609903	0.0230499	0.0796859	-0.011502	-0.0505708	-0.0143097	-0.0225155	-0.00585439	0.031329	0.0223187	0.0158013	0.10587	9.87e-05	0.0107924	-0.00137523	-0.00988679	-0.00529108	-0.0368612	0.00128038	-0.00332847	0.050251	-0.0537636	-0.00138835	-0.0174862	-0.0405878	-0.0129059	-0.00519996	0.0383778	0.017544	-0.00518129	0.0279991	0.00954013	0.0127939	0.00284393	-0.0334756	-0.023996	0.0504065	-0.0121706	0.0125383	-0.023726	0.020625	-0.0286338	-0.0325902	0.0135177
Count_MinError.l.Total	0.0193168	0.00484759	0.0462239	0.00309528	-0.0347671	-0.0375232	0.0153044	-0.0319694	0.0248232	-0.048	0.00212436	-0.0187838	-0.0379322	0.00411246	4.76e-06	0.0423473	-0.000853135	-0.0257885	-0.00356157	-0.0349342	0.030152	0.035402	-0.0741762	-0.013082	0.0160239	0.0150122	-0.0165444	-0.0123898	0.0151865	0.020088	-0.0326871	-0.0331184	-0.011197	0.030268	-0.0252078	-0.0447115	0.0285738	-0.0760979	-0.0179207	-0.0274411	0.0236093	0.0124506	-0.0155657	-0.0562391	0.0425046	0.0435644	0.0276075	-0.0440465	-0.0183841
TotalArea_MinError.l.Total	0.088046	-0.0237443	-0.0251033	-0.0208592	0.00194583	-0.0407607	0.00288803	-0.00693726	0.00947026	0.0154172	-0.020305	0.0276629	0.0215637	0.00267947	0.000410283	-0.0234485	0.0203042	-0.004911	-0.00824535	-0.0112802	0.0043999	0.00206509	-0.00800253	-0.00168021	-0.00971579	0.0292998	-0.0228296	-0.000468151	-0.0140469	-0.00700283	0.00402641	0.0209651	0.0076366	0.0119662	0.00973652	0.0268916	-0.0235646	0.000145795	-0.00290223	-0.00998262	-0.0143119	0.0152236	0.00556543	0.0354282	0.00906001	-0.00797771	-0.0146516	-0.0150109	0.0165153
AverageSize_MinError.l.Total	-0.000786313	0.00104256	-0.0675583	-0.0165543	0.00576751	0.00849752	-0.0247913	0.0156823	-0.0802945	0.0537971	0.0175689	0.0236735	0.0434302	-0.0223728	0.0107868	-0.0804236	0.0439753	0.0396577	-0.0310013	0.0411452	-0.0611532	-0.0315219	0.0774946	-0.00632517	-0.0288931	-0.0121246	0.0306842	0.0337459	0.00465306	-0.00231663	0.0842149	0.0692032	0.0710638	-0.0763786	-0.00380753	0.0556216	0.0311376	0.0432255	-0.0324185	-0.0199961	-0.0256465	0.0476065	0.109891	-0.0336151	0.098794	-0.00952841	0.0183306	0.00837084	-0.0408303
AreaFraction_MinError.l.Total	0.0880414	-0.0237471	-0.0251052	-0.020856	0.00194248	-0.0407695	0.00290081	-0.00691385	0.00948167	0.0154117	-0.0203136	0.0276557	0.0215803	0.00268484	0.000383263	-0.0234482	0.0203319	-0.00496003	-0.00818397	-0.0113382	0.00439975	0.00204586	-0.0079915	-0.00170836	-0.00977055	0.0293263	-0.022829	-0.000467785	-0.0139685	-0.00701783	0.00400759	0.0209528	0.00762087	0.0119852	0.00970195	0.0268576	-0.0235881	0.000185586	-0.00289641	-0.0100311	-0.0143177	0.0151789	0.00556831	0.0353792	0.00906087	-0.0080182	-0.0145855	-0.0149919	0.0165121
Mean_MinError.l.Total	-0.0024386	-0.0165275	-0.101277	-0.00137013	-0.01238	0.0242281	-0.0599638	0.0068289	-0.0406711	-0.0158335	0.000791461	-0.00818656	0.00838855	0.00655116	-0.00650304	0.0402168	-0.0227898	0.0154736	-0.0103137	0.00107122	-0.00981773	0.0146571	0.00259502	0.0220959	0.0242544	-0.0370762	0.0119928	0.0219581	-0.000954843	0.0105616	0.0440209	0.00082774	0.0233578	0.00544547	-0.0145885	-0.00421471	0.0908177	0.0068312	-0.0233849	-0.0461094	-0.0080421	0.0437162	0.103228	-0.111548	0.079297	0.0147961	0.0127511	0.00947665	-0.067186
Mode_MinError.l.Total	-0.00643519	-0.0140783	-0.0993224	-0.00474098	-0.00796586	0.0212492	-0.0620672	0.0107038	-0.0376832	-0.00474615	0.00598054	-0.00815182	0.00712129	0.00271369	-0.00969161	0.0436254	-0.020487	0.0137069	-0.0121	0.00491318	-0.0122968	0.01785	0.0108612	0.0254892	0.0238981	-0.0373152	0.0108886	0.0250406	0.00370791	0.0154701	0.0440247	-0.000324333	0.0251401	0.00327272	-0.0219924	-0.00460111	0.0951069	0.00241855	-0.0188452	-0.0508006	-0.011154	0.0471968	0.104947	-0.112558	0.0733961	0.0155037	0.0165566	0.00788222	-0.0651157
Perim._MinError.l.Total	-0.0144046	0.00539289	-0.0617669	-0.012842	0.00728268	0.0131011	-0.0243548	0.0221948	-0.0747652	0.0548496	0.018875	0.0303485	0.0383258	-0.0255425	-0.00367212	-0.063281	0.0406628	0.0406518	-0.0297393	0.0470489	-0.0638428	-0.0243363	0.0760077	-0.00029696	-0.0244234	-0.0175993	0.0307969	0.035823	0.0111512	-0.0100213	0.0957514	0.0704136	0.0773461	-0.0776349	-0.00194397	0.0547231	0.0469068	0.0470181	-0.0239193	-0.0202193	-0.029538	0.0418056	0.11799	-0.0456985	0.0979951	-0.0126682	0.0260339	0.0116454	-0.0457711
Major_MinError.l.Total	-0.0204094	0.00689854	-0.0640264	-0.0126754	0.00027386	0.0153253	-0.0299854	0.0203823	-0.0804169	0.0526821	0.0240836	0.0295254	0.0325145	-0.0272205	-0.0046362	-0.0661689	0.0432327	0.0400672	-0.0275441	0.0466189	-0.0635623	-0.0206643	0.0744274	-0.00284651	-0.0232236	-0.0196552	0.0338286	0.0406653	0.0098049	-0.00909628	0.0860273	0.0656377	0.0728079	-0.0742677	0.000806714	0.0540839	0.0431538	0.0422272	-0.0184869	-0.0243942	-0.0278932	0.0413743	0.108285	-0.0419665	0.0977554	-0.0112451	0.0208665	0.00780177	-0.041764
Minor_MinError.l.Total	-0.00414904	0.00103151	-0.0656249	-0.0143168	0.00255882	0.00757229	-0.02387	0.0170456	-0.0833107	0.0528121	0.0176154	0.0254843	0.0424837	-0.0206448	0.0108119	-0.0814845	0.0413322	0.0419019	-0.0318177	0.0469333	-0.0633869	-0.0319812	0.077582	-0.00953718	-0.0313747	-0.0117152	0.0320582	0.0334817	0.00553414	-0.00145253	0.0840225	0.0675914	0.0736217	-0.0753871	-0.000210519	0.0554709	0.034216	0.0423338	-0.0363249	-0.0186529	-0.0212392	0.049502	0.10758	-0.0363368	0.0955258	-0.00977053	0.0170069	0.00696429	-0.0454963
Angle_MinError.l.Total	-0.000919553	-0.00388326	0.00164316	0.010982	-0.0148788	0.0036425	0.0014312	-0.00247284	-0.00964818	-0.00450456	-0.00452828	-0.0122512	-0.0308119	0.00798291	0.00313013	0.00489434	0.00609457	0.00709961	-0.00312532	0.00284761	-0.00630065	0.0161036	-0.0042953	0.00148888	-0.0425781	0.0280083	-0.0323526	-0.0050971	0.0278503	-0.00301529	0.0409157	-0.0205533	0.0115267	0.00294376	-0.0240706	0.00850938	-0.0228807	-0.00506105	-0.0239668	-0.051964	-0.0130813	0.0573562	0.0126356	-0.0673371	-0.0443131	0.00220675	0.0262781	0.0411231	-0.0189474
Circ._MinError.l.Total	0.00856867	-0.000708429	-0.00810613	-0.00629754	0.00573852	0.0250472	0.0195662	-0.0175473	0.00410722	0.00228672	-0.0113167	0.000181328	-0.00447107	0.00200767	0.00829	0.0117565	-0.0390191	-0.0102025	0.0230043	0.0121442	0.00739508	-0.0107714	0.00547229	0.00135476	0.0033087	0.00803091	-5.98e-05	-0.0201069	-0.0489312	0.025028	-0.043287	-0.0486284	-0.0477715	0.0280689	0.0149407	0.0158878	-0.0358618	4.78e-05	0.00243187	0.0442165	0.0306117	-0.0144784	-0.0539979	0.0916836	-0.0342846	-0.0299615	-0.0302975	0.0127343	0.0219478
Solidity_MinError.l.Total	-0.0133806	0.00580865	-0.0603732	-0.0108948	-0.00520736	0.0230568	-0.014765	0.0235565	-0.0621568	0.062489	-0.00210729	0.0274596	0.0282174	-0.0115498	-0.00857442	-0.0407297	0.00435159	0.0302226	-0.00841239	0.0587481	-0.0376036	-0.0169779	0.0487992	-0.0205983	-0.0120781	-0.0202068	0.027139	0.0196559	-0.0150724	-0.00121294	0.0435175	0.0423338	0.0416935	-0.0513207	0.0169935	0.0358049	0.0251437	0.0284352	-0.0402756	0.0177575	0.0277647	0.0437404	0.0315136	0.00883401	0.083119	-0.0196864	0.0163006	0.00265651	-0.0379074
IntDen_MinError.l.Total	-0.000723411	-0.00161253	-0.0725334	-0.0181091	0.00601233	0.0100854	-0.0292932	0.0165851	-0.0778107	0.0515908	0.0185947	0.0181073	0.0412897	-0.0214364	0.0090164	-0.0715136	0.04093	0.0379544	-0.0320382	0.0397197	-0.0587145	-0.0298413	0.0748965	-0.00303527	-0.0254766	-0.0162928	0.0280452	0.0320651	0.00420313	0.000700201	0.0840964	0.0671892	0.0703272	-0.0749913	-0.0054613	0.0494851	0.0347163	0.0405633	-0.0304358	-0.0211479	-0.0246306	0.0484497	0.113751	-0.0397203	0.10019	-0.00729942	0.0191252	0.0108498	-0.0409846
Median_MinError.l.Total	-0.00342439	-0.017331	-0.100462	-0.0017664	-0.013055	0.0224521	-0.0610954	0.00910247	-0.0394387	-0.0165825	0.00203014	-0.0085411	0.00727493	0.0062627	-0.00920808	0.042714	-0.0231191	0.014106	-0.0120217	0.003368	-0.00918499	0.015642	0.00562061	0.0222943	0.025448	-0.0349422	0.0102222	0.0225206	0.000746462	0.0104463	0.045747	0.00292514	0.0244683	0.00446855	-0.0160731	-0.00499186	0.0904661	0.00222463	-0.0250225	-0.0473599	-0.00753593	0.0443529	0.102405	-0.114374	0.0783036	0.0155205	0.0138342	0.012428	-0.0688081
Skew_MinError.l.Total	0.00666895	0.0169569	-0.00420862	-0.00377909	0.0257452	0.0218978	0.0152992	-0.0185556	0.00337908	0.00833942	-0.00157613	0.0120322	0.0139373	-0.00993885	0.0228602	-0.00704694	-0.0112564	-0.00119239	0.0158943	-0.0217605	0.00919469	0.00421154	0.00195396	-0.00278973	-0.0179458	-0.0187543	0.035159	-0.0127671	-0.0194119	-0.0170694	-0.026024	-0.049899	-0.0293026	0.012638	0.0288832	0.045739	-0.0318747	0.0628566	0.0536855	0.0470706	-0.0370664	-0.0719679	-0.0239121	0.0867104	-0.0551148	-0.0490465	-0.0099059	-0.0775299	0.0503804
Kurt_MinError.l.Total	0.000968066	-0.0185565	0.0114855	0.0113183	-0.0355321	-0.018841	-0.00545655	0.00350414	0.00470182	-0.0216441	-0.0111556	-0.0127472	-0.0248026	0.0126936	-0.00316853	0.00287768	0.00712501	0.00869556	-0.0121677	0.00714169	-0.00960129	-0.0124195	-0.030425	-0.00652885	0.0109665	0.00638772	-0.0383551	-0.00152185	0.00861801	0.0166924	0.00183698	0.0508535	0.00878928	0.0144616	-0.0391091	-0.0720485	0.0301319	-0.0652445	-0.0605695	-0.0463751	0.0545569	0.0678625	0.0248406	-0.0713293	0.0418367	0.0546149	-0.02263	0.0721717	-0.0478864
Count_MinError.l.Particles1	0.0516392	0.0788387	-0.0350043	-0.0361758	0.0159909	-0.0040513	-0.0183761	0.0243828	0.0267888	0.00626099	0.0243333	-0.000663318	0.0272127	-0.0378539	-0.0183741	-0.00119836	0.0197779	-0.00618694	0.00517172	0.0128241	-0.0123652	-0.0108559	0.0255099	0.0399179	-0.0266292	0.0320066	-0.04258	0.00395377	-0.0128127	-0.00876165	-0.0236434	0.00086245	0.0102707	0.025709	0.00812977	0.0107476	-0.013138	-0.0230521	-0.0048713	-0.018523	-0.0111348	-0.00379634	-0.0163556	0.0059492	-0.0184493	-0.0208589	-0.0439921	0.0199081	-0.00752147
TotalArea_MinError.l.Particles1	0.0551451	0.0772758	-0.0424564	-0.0415723	0.00387418	0.00122791	-0.00292503	0.021967	0.021842	0.00768919	0.0205893	-0.0118872	0.01754	-0.0436401	-0.0199013	-0.00219727	0.00296091	-0.00511607	-0.00052015	0.0150264	-0.0220095	-0.0113371	0.0342816	0.0287769	-0.0237126	0.0246848	-0.0355789	-0.0117347	-0.025573	0.0058174	-0.00573542	0.00601096	-0.00136945	0.0250281	0.00145803	0.0155707	-0.0146955	-0.0337244	-0.0065236	-0.0131481	-0.0180656	-0.00776094	-0.0187209	-0.005918	-0.00982505	-0.0134176	-0.0375702	0.0222997	0.000750204
AreaFraction_MinError.l.Particles1	0.0550174	0.0773402	-0.0426515	-0.0415181	0.00358789	0.00129789	-0.00260269	0.021781	0.0220781	0.00782791	0.020646	-0.0118703	0.017256	-0.0434104	-0.0198143	-0.00173265	0.00301538	-0.00497644	-0.00104462	0.014318	-0.0219428	-0.0112678	0.0336555	0.0278742	-0.0239403	0.0244213	-0.0356693	-0.011781	-0.0259911	0.00557597	-0.00594112	0.00642782	-0.00222207	0.025118	0.00227047	0.0155754	-0.0150855	-0.033882	-0.0064011	-0.0135261	-0.0186892	-0.00800015	-0.0191747	-0.00606901	-0.0106503	-0.0138724	-0.0368081	0.0220253	0.00136454
Count_MinError.l.Particles2	0.0580043	0.0733135	-0.0394351	-0.0459694	-0.025949	-0.00907981	-0.00280717	0.0340837	0.0137003	0.00775684	0.00986565	-0.0256673	0.0214509	-0.0484067	-0.0232221	-0.017346	-0.00797639	-0.00252983	-0.0185944	0.00191225	-0.0375254	-0.00789687	0.0187952	0.00272683	0.00851766	-0.0116994	-0.0281639	-0.0147317	-0.0337019	0.0157053	0.0335036	0.0323997	-0.0251715	0.0113825	-0.000167421	0.000584724	-0.0254658	-0.0536086	-0.00545505	0.00805567	0.000487311	-0.0137264	0.000512402	-0.0226917	-0.0377505	-0.0202734	-0.0165805	0.0246427	0.00826278
TotalArea_MinError.l.Particles2	0.0595469	0.0679142	-0.035581	-0.0470587	-0.032795	-0.0148382	-0.00481499	0.0427539	0.0131965	0.00587509	0.00880022	-0.0272838	0.0274599	-0.0478513	-0.0209595	-0.0217865	-0.00734015	-0.00259467	-0.0230758	-0.00455753	-0.0396332	-0.00472015	0.0119678	-0.000314166	0.0160441	-0.0223159	-0.0283913	-0.0122565	-0.0293463	0.0148704	0.0386231	0.0360503	-0.0285019	0.00983498	-0.00331979	-0.00149834	-0.0267868	-0.0522814	-0.0114517	0.0122629	0.015255	-0.0121431	0.00570403	-0.0266904	-0.0465842	-0.0252417	-0.0118615	0.0219599	0.0040178
AverageSize_MinError.l.Particles2	-0.0135397	-0.0535279	0.0452698	0.00778452	-0.0357962	-0.0449557	-0.0416621	0.0843811	-0.0206279	-0.0134843	-0.0315351	0.0320349	0.0543583	0.0191276	0.0517122	-0.00217764	-0.0364729	0.0193932	-0.036203	-0.0556	0.0111142	0.0372771	-0.0222687	-0.00644448	0.0376971	-0.0626676	0.00412501	-0.00256042	0.0239092	0.0204518	0.0418089	0.0135533	-0.0217119	-0.0388076	-0.0620844	-0.0047984	-0.027007	-0.0412301	-0.043267	0.0151357	0.0616492	0.00722455	-0.0102238	-0.0336647	-0.0302992	-0.0298385	0.0035612	0.0227759	-0.020316
AreaFraction_MinError.l.Particles2	0.0595445	0.0679111	-0.0355834	-0.0470717	-0.0327796	-0.0147953	-0.00480658	0.0427476	0.0131349	0.00582239	0.00873732	-0.0272976	0.0274852	-0.0478541	-0.0209963	-0.0216723	-0.00724793	-0.00253844	-0.0231162	-0.00459238	-0.0397127	-0.00476057	0.0119658	-0.000316445	0.0160542	-0.0223086	-0.028341	-0.0122993	-0.029325	0.0148974	0.0385549	0.0360924	-0.0284709	0.00990604	-0.00329458	-0.00145866	-0.0267331	-0.0523961	-0.0115725	0.012234	0.0152591	-0.0122088	0.00571694	-0.0267302	-0.0466683	-0.0253654	-0.0118347	0.0220404	0.00407895
Mean_MinError.l.Particles2	0.00443877	-0.0971132	-0.0525419	0.00521105	0.0462536	0.00517264	-0.01016	0.0150486	0.0203486	-0.022956	-0.0147132	-0.013452	0.0164006	0.0518034	-0.000129082	-0.00055676	-0.0789705	0.00366567	0.0144292	-0.00912298	0.00389327	0.0107702	-0.00417078	-0.0116038	0.00311923	0.00478486	0.0507906	-0.00282626	0.00256704	-0.0354001	-0.00503497	0.00126997	0.00789368	0.00795146	0.0391177	-0.0234089	0.0272833	0.00287247	-0.0145671	0.0212706	0.0317583	0.0253963	-0.0131463	0.0145566	-0.00528298	0.00506894	0.00102871	-0.0325979	-0.0107006
Mode_MinError.l.Particles2	0.00318202	-0.0967859	-0.0549077	0.00540807	0.0452411	0.00647346	-0.0130774	0.0150992	0.0200757	-0.0230455	-0.0130312	-0.0162016	0.0156895	0.0509125	-0.00199147	-8.79e-05	-0.0750525	0.00323151	0.0156877	-0.00843025	0.00278989	0.00950062	-0.00463741	-0.0114258	0.00385255	0.00356686	0.0484922	-0.00244324	0.00366405	-0.0362569	-0.00594212	0.00197721	0.00746819	0.00848893	0.0376531	-0.024393	0.0291523	0.00536459	-0.0159727	0.0222398	0.0320958	0.0259359	-0.0117297	0.0144644	-0.00702468	0.00401565	-0.000256419	-0.030182	-0.0123311
Perim._MinError.l.Particles2	-0.00626729	-0.0364185	0.022411	0.0218693	-0.0359002	-0.0343089	-0.0618136	0.0413076	-0.0418167	-0.0214658	-0.0255324	0.0462638	0.0535182	0.0190572	0.0671084	-0.0211532	0.000114791	0.0288339	-0.0375306	-0.0615693	0.0244326	0.0202414	-0.0447395	0.00361949	0.0353993	-0.0569128	0.00638866	-0.0188372	0.0376662	0.0130029	-0.00459201	0.0212521	0.0208339	-0.0202085	-0.090658	0.00775755	-0.0107413	0.00608335	-0.0719056	0.026869	0.100869	0.000334639	-0.0327313	-0.0309462	-0.00925432	-0.0627157	0.0433585	0.0258637	-0.0180849
Major_MinError.l.Particles2	-0.0169745	-0.063129	0.0182259	0.0402045	-0.0353282	-0.0239903	-0.0528699	-0.00838596	-0.0528784	-0.0157852	-0.026371	0.0558854	0.0245508	0.030732	0.0732482	-0.0187838	-2.83e-05	0.0203901	-0.0310268	-0.0502438	0.0324045	0.00988257	-0.0395231	-0.0144712	0.0155224	-0.021795	0.0240206	-0.0393199	0.0390636	0.0234144	-0.0201876	-0.00365213	0.031141	0.00391545	-0.104521	0.0191021	0.00249188	0.0422314	-0.0685175	0.0124726	0.0710104	-0.00144128	-0.0307085	-0.00391404	0.0379906	-0.036556	0.055772	0.0179874	-0.00703231
Minor_MinError.l.Particles2	-0.00489882	-0.0282809	0.0462562	-0.0191186	-0.0346092	-0.0449365	-0.0223654	0.114978	0.00503114	-0.011699	-0.0190415	-0.0104048	0.0593075	0.00273809	0.0202005	-0.00428576	-0.0398155	0.0117458	-0.0327183	-0.0423082	-0.0142403	0.0404618	-0.00220299	0.000411453	0.0463997	-0.0768502	-0.00483709	0.0280528	0.00626933	0.0111546	0.0698713	0.0256071	-0.0499573	-0.0534065	-0.0182603	-0.0194092	-0.0331739	-0.083903	-0.015945	0.0183385	0.0407296	0.00482403	0.0052528	-0.0406048	-0.064441	-0.0236636	-0.0290445	0.0212153	-0.0176126
Angle_MinError.l.Particles2	0.0165011	-0.0390857	0.0162357	0.0148054	0.0357119	-0.0243066	0.0529913	-0.0341988	-0.0159608	0.011951	-0.0267136	0.0241946	-0.0300898	0.0214239	0.00784708	-0.0354375	-0.0404947	0.0184838	0.000432539	0.0122032	0.0284674	0.00652682	-0.0233556	-0.0127054	-0.015601	0.00984969	-0.0248895	0.0119821	0.0695186	0.0086298	0.00578474	-0.103008	0.0539639	-0.0632496	0.017239	0.0556482	-0.0447447	-0.0169832	0.0385296	-0.0474937	0.0456358	0.1276	-0.0369375	-0.0850431	-0.0587279	-0.0209881	0.0110192	-0.0766028	-0.0210043
Circ._MinError.l.Particles2	-0.0137418	-0.0530965	0.0498196	-0.0211549	-0.0204997	-0.0289789	0.03171	0.075001	0.0249608	0.00959034	-0.0110502	-0.0407566	0.00510523	0.00625925	-0.0208095	0.0106924	-0.060213	-0.0118495	-0.0130333	0.00119993	-0.0373275	0.031039	0.0312031	-0.0278405	0.0195113	-0.0295703	0.00544983	0.0292648	-0.0191573	0.0135311	0.0824605	0.00211809	-0.0749142	-0.0289938	0.0290503	-0.0309805	-0.0171231	-0.0832008	0.0330816	-0.0117943	-0.0417716	0.0057286	0.0435641	-0.00310811	-0.0342293	0.0468747	-0.0557102	-0.00287497	0.00375536
Solidity_MinError.l.Particles2	-0.0158245	-0.055669	0.0446524	-0.00754101	-0.0418021	-0.0411185	-0.00753826	0.0665186	0.0043436	0.00530776	-0.0262022	-0.0186033	0.021474	0.00409584	0.0046108	-0.0063527	-0.0301151	-0.00792279	-0.0374603	-0.0168954	-0.0264865	0.0329896	0.0166548	-0.0425301	0.0383767	-0.0448309	0.000495191	0.0188693	-0.000503307	0.0348676	0.0781851	0.0109879	-0.0689954	-0.0190306	-0.0154677	-0.0231889	-0.0383027	-0.0728089	0.00783801	-0.00591822	-0.0159718	-0.0183805	0.029473	-0.00957625	-0.0312034	0.0344228	-0.0335358	0.0106706	0.0127801
IntDen_MinError.l.Particles2	-0.00793358	-0.0964391	-0.0103542	0.00623544	0.00728765	-0.0221623	-0.0370355	0.0673048	0.00514137	-0.0246303	-0.024723	0.00687753	0.0482524	0.0418695	0.0281402	0.00180975	-0.066652	0.0141622	-0.0167096	-0.0388388	0.00668587	0.0284329	-0.0133215	-0.00611992	0.0245463	-0.0357121	0.0349243	-0.00114066	0.0191212	-0.00961663	0.0225591	-0.000125872	-0.0126159	-0.0131072	-0.0221562	-0.010784	-0.00201969	-0.0165979	-0.0412288	0.0225646	0.0612502	0.0122134	-0.0136143	-0.012984	-0.0242769	-0.0165414	0.000416075	0.00390567	-0.0186877
Median_MinError.l.Particles2	0.0039425	-0.0970275	-0.0534167	0.00548529	0.0456263	0.00556789	-0.0118531	0.0149635	0.0196576	-0.0231357	-0.014053	-0.0141605	0.0159762	0.0515758	-0.000371221	-0.00052677	-0.0782342	0.00361571	0.015084	-0.00912778	0.00376969	0.0103374	-0.00413032	-0.0119097	0.00326708	0.00431805	0.0501838	-0.00292746	0.00292249	-0.0351426	-0.00551991	0.00116685	0.00792557	0.00808711	0.0386239	-0.0238623	0.0274107	0.0033158	-0.0148516	0.0215955	0.0318053	0.025577	-0.0129498	0.0149487	-0.00518963	0.00458839	0.000937346	-0.0315284	-0.0110722
Skew_MinError.l.Particles2	0.00102917	-0.0259012	0.0448293	-0.00740797	0.0349764	-0.00662335	0.11562	0.0301194	0.0556377	0.0576132	-0.0547298	0.0849413	0.0162893	0.0165375	-0.0319614	0.0500616	-0.0338822	-0.00155156	-0.00179877	0.00372681	0.033282	0.0362257	-0.0166973	0.00573839	-0.00270651	0.0265297	-0.00100461	0.00525239	-0.0151625	-0.0230062	0.0407108	0.0231988	-0.0140777	0.0064782	0.00254703	0.0126903	0.0233705	0.0309281	0.00767123	-0.00725634	-0.0100645	-0.0189663	0.00958406	-0.0369372	-0.0131176	0.0153248	0.0266968	-0.036006	-0.020008
Kurt_MinError.l.Particles2	0.0211181	0.0393542	-0.0194187	0.00509935	-0.0170981	-0.000823824	-0.0565331	-0.0399183	-0.0397584	-0.0511244	0.0296832	-0.0296253	-0.00053782	-0.00538654	0.0351942	-0.075447	0.02416	0.00801328	-0.00515963	-0.013942	-0.0175668	-0.0241018	0.00340841	-0.0167307	-0.000486695	-0.0144361	0.0209291	0.00792307	0.0121693	0.0198668	-0.0330995	0.00656733	0.0238455	0.0011485	0.003405	-0.00713308	-0.0318871	-0.040679	0.000664708	0.0212305	0.00238385	0.0269554	-0.0140968	0.0385907	0.000732186	-0.00103323	-0.0164233	-0.0232866	0.0080925
Count_MinError.l.Particles3	0.0553414	0.0270025	-0.0126683	-0.0597793	-0.0427938	-0.0433347	-0.0236732	0.0816068	0.0208546	0.00371286	0.00784049	-0.0456314	0.0542769	-0.0274382	-0.017899	-0.0305608	0.049379	-0.0139343	-0.0372757	-0.0237669	-0.0413103	0.00317127	0.00863675	0.00453959	0.0217399	-0.0263054	-0.0519205	0.0129042	-0.0257934	0.037646	0.0619749	-0.00253122	-0.0474113	0.0310183	-0.00448398	0.0333506	-0.0383863	-0.00947413	-0.0114778	0.0105206	-0.00135486	0.0134432	0.00250904	-0.00654989	-0.043454	0.0131685	-0.0404118	0.00659511	0.0176847
TotalArea_MinError.l.Particles3	0.0514051	0.0125907	-0.009777	-0.0582175	-0.0270404	-0.043833	-0.041181	0.0749616	0.0285146	0.00475094	0.0062167	-0.045727	0.0418722	-0.0352133	-0.0158908	-0.0263816	0.0911493	-0.0149827	-0.0436799	-0.0177993	-0.0472585	-9.73e-05	0.0119468	-0.00932409	0.0184493	-0.0129762	-0.0734163	-0.00445772	-0.0493801	0.0334995	0.0651183	0.00338619	-0.0361209	0.0316754	7.38e-05	0.0453759	-0.0495336	-0.0162933	-0.00877832	0.00125531	-0.0177227	0.013848	0.0037974	-0.00899188	-0.0552449	0.0143295	-0.056095	0.00689463	0.0236497
AreaFraction_MinError.l.Particles3	0.0513613	0.0125968	-0.00983453	-0.0581939	-0.0270533	-0.0438359	-0.041236	0.0750268	0.0286207	0.00467513	0.00622917	-0.0457069	0.0418981	-0.0353006	-0.0159644	-0.0264936	0.0912094	-0.0149044	-0.043799	-0.0177439	-0.0472509	9.45e-05	0.0119309	-0.00936737	0.0185921	-0.0129789	-0.0733831	-0.00446513	-0.0494883	0.0335289	0.0650409	0.00326409	-0.0361734	0.0316917	6.3e-05	0.0452073	-0.0495313	-0.0161455	-0.00868076	0.00124578	-0.0176509	0.0135371	0.00393544	-0.00896839	-0.0552883	0.0144135	-0.0563338	0.00696065	0.0234333
Count_MinimumTotal	0.0326178	-0.0122928	0.00330201	0.0216985	0.0173803	0.0735023	-0.00231639	0.044147	-0.0512213	0.055902	0.0050009	-0.0311861	0.0137599	-0.0112339	0.0123443	-0.0318042	0.0592772	-0.0175439	-0.0101881	-0.0357572	0.0472782	0.019663	0.00418752	-0.00378619	-0.0612495	0.106728	0.0209061	-0.115423	0.0995883	0.0156836	0.0711426	-0.0189755	-0.059624	-0.00221551	0.0118181	-0.0210293	0.0656256	-0.0276227	-0.0281232	-0.0111036	-0.00847443	-0.0702129	0.0115587	-0.0562224	0.00245935	-0.0182521	-0.0192309	-0.0333202	0.031134
TotalArea_MinimumTotal	-0.06592	0.0123977	-0.00984992	-0.0442646	0.0449041	-0.0487618	0.041694	0.0218041	0.0111008	0.0025245	-0.0145801	-0.0357487	0.00908791	0.0156113	0.026712	-0.0524489	0.0162993	-0.00325793	0.0580617	-0.0307182	0.0198632	-0.0383319	0.0155564	-0.0310141	-0.0139291	-0.0194401	-0.0268678	-0.0257008	0.0241494	0.0267006	0.0211214	-0.00565618	0.0388457	-0.0288145	0.0350797	-0.0428027	-0.0288872	0.0129551	-0.000258188	-0.012343	0.0403789	-0.000623897	0.0130358	0.0648184	-0.032099	-0.00238019	0.068127	0.0466571	-0.00439265
AverageSize_MinimumTotal	-0.0544171	0.0139572	-0.0450735	-0.0376061	0.0126382	-0.0210914	0.0168159	0.0126918	-0.0103918	0.000552831	-0.0236963	0.0436486	0.00950635	0.0185319	0.00811238	-0.0666831	0.0370708	0.00879725	0.0449671	-0.00178484	-0.0160524	-0.00891471	0.0141125	-0.0335637	-0.0212903	-0.0191805	-0.0144339	0.0201092	0.0251611	-0.017321	0.0474577	0.0156163	-0.0381965	0.0199518	0.0380286	-0.00629331	0.00877422	-0.0533506	0.0705558	-0.0568208	0.0807678	0.0831538	-0.0134004	0.111769	-0.016632	0.0629312	0.127486	0.108262	-0.0260917
AreaFraction_MinimumTotal	-0.0659216	0.0124059	-0.00985406	-0.0442756	0.0449	-0.0487547	0.0416939	0.0217876	0.0111094	0.00253145	-0.01459	-0.0357627	0.00908616	0.0156225	0.0266994	-0.0524428	0.0163115	-0.00326821	0.0580828	-0.0307093	0.0198371	-0.0383229	0.0155807	-0.0310003	-0.0139198	-0.0194329	-0.026893	-0.0257062	0.0241248	0.0266934	0.0211482	-0.00564599	0.0388767	-0.0288128	0.0350832	-0.0427766	-0.0288935	0.0129739	-0.000259441	-0.0123403	0.0403981	-0.000625003	0.0130019	0.0648169	-0.0320497	-0.00238747	0.0680771	0.0467031	-0.0043672
Mean_MinimumTotal	-0.0761713	0.0188697	-0.00858009	-0.0193737	0.00864781	-0.0304508	-0.00768411	0.0139912	0.00562119	0.00110439	0.0187621	-0.00872717	-0.0173083	-0.0055788	-0.0318811	-0.00164412	-0.0181072	0.0108803	0.016713	0.00938583	-0.0320105	0.00814934	-0.000192091	-0.0221305	0.00104107	-0.0198909	-0.0320142	0.00665856	0.0432158	-0.0374165	0.0157535	-0.0172438	0.000563628	-0.00711405	0.0803974	0.00397112	0.0237195	-0.0344753	0.0131996	-0.046971	0.0537685	0.070922	-0.00102666	0.061974	0.0222314	0.0184754	0.0888835	0.0965243	-0.0782117
Mode_MinimumTotal	-0.0767958	0.0191515	-0.0117365	-0.0184208	0.00667283	-0.0250104	-0.0106061	0.0144155	0.00584428	0.00491368	0.019015	-0.0043987	-0.017973	-0.00664749	-0.0323013	0.000457351	-0.0156461	0.00841311	0.0197548	0.00968362	-0.0313098	0.0135747	-0.0015899	-0.0206627	0.00226275	-0.0207938	-0.0325558	0.0069363	0.0460974	-0.032722	0.0170398	-0.0226625	-0.00640025	-0.00392031	0.0765009	0.00213974	0.0244717	-0.0360106	0.0207102	-0.0464808	0.0546191	0.0738377	-0.000176638	0.0648229	0.0201726	0.0185505	0.0962694	0.103898	-0.078828
Perim._MinimumTotal	-0.0501549	0.0152914	-0.042926	-0.037376	0.0131132	-0.0350791	0.00619707	0.00565802	0.0039558	-0.00334396	-0.0173034	0.0566613	0.00789522	0.0143648	-0.00409357	-0.0519224	0.0270391	0.00339497	0.0346871	-0.00252633	-0.0171761	-0.0248323	0.0330998	-0.0225265	-0.0238336	-0.0294961	-0.00479238	0.0128683	0.0222463	-0.0278948	0.0590117	0.0193327	-0.0457558	0.0153314	0.0314187	0.00492688	0.0185623	-0.038747	0.0746034	-0.0568892	0.0825185	0.085861	-0.014023	0.107606	-0.00122876	0.0587095	0.111962	0.103595	-0.00251951
Major_MinimumTotal	-0.0578644	0.0164338	-0.0442375	-0.0310617	0.00269054	-0.0184976	0.00151453	0.00809228	-0.00470699	0.00223233	-0.0164928	0.0588451	0.00458769	0.00858668	-0.00887311	-0.0522684	0.0297611	0.00479349	0.0410829	-0.00115687	-0.0156968	-0.0117547	0.0235055	-0.0275439	-0.0201157	-0.0248719	-0.00701663	0.0187076	0.0259707	-0.026852	0.0502929	0.0138355	-0.0495429	0.0185996	0.0366047	-0.000488707	0.0165395	-0.04776	0.0759624	-0.058934	0.0749482	0.0817575	-0.0135408	0.103322	-0.00713563	0.0593345	0.118736	0.105509	-0.017384
Minor_MinimumTotal	-0.0549277	0.0135676	-0.043966	-0.035854	0.00963436	-0.0227468	0.0142944	0.0145461	-0.0122224	0.00257634	-0.0224863	0.0480633	0.00986169	0.0166484	0.00561094	-0.0654872	0.0315529	0.0110083	0.0395753	0.00381029	-0.0192205	-0.00854398	0.0175313	-0.0353151	-0.0228597	-0.0182908	-0.0149587	0.0199186	0.026415	-0.0208317	0.0458945	0.0139045	-0.0403939	0.0204731	0.0419405	-0.000562443	0.0118449	-0.0556739	0.0685314	-0.0550579	0.0825499	0.0893148	-0.0165716	0.109726	-0.0150408	0.0638173	0.124344	0.106969	-0.0265999
Angle_MinimumTotal	-0.0303103	0.0034234	1.62e-05	-0.0208364	-0.00481897	-0.0504762	-0.00640228	-0.00966156	-0.000438939	-0.00927567	-0.00401441	-0.00706892	-0.0118004	-0.00331763	-0.00696268	-0.0122506	-0.0149812	0.0166281	-0.0129686	0.0140308	-0.0213999	-0.0266178	0.0158725	0.00381995	-0.0170082	0.0252856	-0.0249066	-0.0233156	0.0208834	-0.0508424	0.0275614	-0.0188068	-0.00322028	0.0168135	0.00978285	0.0230488	0.0152384	0.0226843	0.0307508	-0.0249655	0.00858687	0.0473569	-0.0147313	-0.00770407	-0.0077161	0.0139757	0.0603659	0.0495981	0.00231719
Circ._MinimumTotal	0.0456132	-0.0201984	0.0153205	0.0296307	0.0131138	0.0871736	0.022061	0.0342049	-0.0255812	0.0444211	0.00174161	0.000623324	0.00911738	-0.0158577	0.0172952	0.0245098	0.0119234	0.00309334	-0.00269168	0.0312011	0.00629932	0.01513	-0.0223595	-0.0151589	0.0352092	-0.0186533	-0.0153754	0.0447485	-0.0544269	0.0526084	-0.074347	-0.0237031	0.0361044	-0.000212287	-0.0523478	-0.0355006	-0.0322768	-0.0179551	-0.0298311	0.0343582	-0.0652893	-0.0180168	0.0189281	-0.0333017	-0.0244601	-0.0349128	-0.101451	-0.046894	0.0155143
Solidity_MinimumTotal	-0.0306461	-0.000153301	-0.0228935	0.0132993	0.00749174	0.0812146	0.0140314	0.0469521	-0.0384385	0.0551763	-0.0114174	0.0474734	0.0072317	-0.0123027	0.00459912	-0.0284192	0.0190905	0.0260594	0.015423	0.039054	-0.0101322	0.0481046	-0.0242478	-0.0490227	0.0282976	-0.0214016	-0.0260931	0.0607977	-0.0110088	0.0109101	-0.0446089	-0.0266566	-0.00736746	0.0305601	0.024167	-0.0364264	0.00812754	-0.0833638	0.0434287	-0.0326842	0.0288485	0.0818363	-0.032453	0.0799814	-0.0257504	0.0275636	0.0598479	0.0621078	-0.0452864
IntDen_MinimumTotal	-0.0602802	0.00996307	-0.0394181	-0.0247903	0.00772084	0.00530701	0.00709176	0.0190925	-0.0214224	0.0157218	-0.00935184	0.0237652	0.00781162	0.00495647	-0.00473983	-0.0478108	0.0211411	0.023844	0.0217402	0.00866277	-0.0307012	0.0358803	-0.0211911	-0.0337375	-0.00111451	-0.00295324	-0.0388622	0.0353369	0.0359226	-0.0285858	0.0138943	-0.0115789	-0.02423	0.0344805	0.0666822	0.0122469	0.00982974	-0.0632067	0.060261	-0.0539102	0.0658583	0.0907832	-0.0119662	0.107517	-0.00940201	0.0484122	0.13259	0.113672	-0.0694623
Median_MinimumTotal	-0.0764707	0.0187697	-0.00937032	-0.0190765	0.00755927	-0.0283232	-0.00845629	0.0149315	0.0061285	0.0013762	0.0186106	-0.00724693	-0.017269	-0.0062819	-0.0324639	-0.000747462	-0.0179328	0.010554	0.0171452	0.00933056	-0.0319004	0.00925504	-0.000311404	-0.022834	0.00116432	-0.01951	-0.0328612	0.00671677	0.0445229	-0.0375497	0.0154496	-0.0180819	0.000599428	-0.00623037	0.0795322	0.00447281	0.0233843	-0.0363125	0.0140482	-0.0459824	0.0529926	0.0707508	-0.00131013	0.0628719	0.021244	0.0185627	0.0905222	0.0986116	-0.0780176
Skew_MinimumTotal	0.0490384	-0.0155571	-0.00385756	0.0270441	0.00915307	0.0637119	-0.00312199	-0.0030991	-0.0373244	0.016898	-0.0181516	-0.00924727	0.0149527	0.0101633	0.0448984	-0.0255937	0.0199727	-0.00560002	-0.0194072	-0.0112519	0.0290841	-0.0134978	-0.0295574	0.00491308	-0.0535613	-0.00926583	0.0208236	-0.00298926	-0.041728	0.0429225	0.00121107	0.0162195	-0.0179597	0.0184434	-0.054155	-0.0290186	-0.00981894	0.0227001	0.00397955	0.0142052	-0.0252049	-0.0860221	-0.00533576	-0.0457107	-0.0467913	0.00293129	-0.0332938	-0.058725	0.0435945
Kurt_MinimumTotal	0.00243128	-0.00614094	0.00210833	-0.000218945	-0.00732674	-0.0103865	0.00883188	0.00634146	-0.00494322	-0.00582186	0.00575879	0.0105077	0.00382428	0.00263054	0.0109132	0.00683421	0.0176424	-0.00230102	0.00670994	0.0150632	-0.029407	-0.016641	0.187406	-0.0391852	0.290048	0.159414	0.0280335	0.0222459	0.0722003	0.0338326	-0.0583185	0.00564595	-0.0149697	-0.00539374	-0.0168974	-0.0195225	-0.00431008	-0.0088121	0.0175647	-0.0187731	0.0313043	-0.00732271	0.0122013	0.000106982	-0.0154267	-0.00845003	0.0135072	-0.0204431	-0.0122115
Count_MinimumParticles1	0.0145204	0.0161488	0.0067392	-0.10893	0.000678746	0.0452448	-0.0448337	-0.00230421	0.0441891	0.048034	0.0306102	0.0263837	-0.0938106	0.10948	0.0326104	-0.0246946	-0.00877117	0.0336562	0.00830049	-0.0108678	0.0225482	0.0236261	0.0180766	0.0216657	-0.023645	0.0265074	-0.009036	0.00464297	0.0155096	-0.0122993	-0.0290784	0.0155444	-0.0114917	-0.0200927	-0.0216311	0.00246972	0.00963229	-0.00482799	0.0017193	-0.0131043	0.00394156	-0.0119351	0.00288893	-0.0127142	0.000418359	-0.00591823	-0.00540479	-0.00199054	-0.00323024
TotalArea_MinimumParticles1	0.0150438	0.0155305	0.00619273	-0.118506	-0.00310039	0.0494922	-0.0420826	-0.0013147	0.0440416	0.0491808	0.0322316	0.0259257	-0.102786	0.115973	0.0323816	-0.0270807	-0.0130763	0.0351822	0.00721128	-0.0121142	0.0168075	0.0274763	0.0251283	0.0170831	-0.0224214	0.0181624	-0.00706098	0.00198359	0.00616857	-0.00795771	-0.0263711	0.0171206	-0.00786388	-0.0140657	-0.0233551	0.00255094	0.00664037	-0.00403838	0.00295233	-0.00910947	-0.00186833	-0.0141715	0.00253592	-0.0136094	0.00550849	-0.00410719	-0.00426627	0.00203262	-0.0032846
AreaFraction_MinimumParticles1	0.0148467	0.0156582	0.00600472	-0.11847	-0.00331783	0.0496545	-0.0421496	-0.00116682	0.0443651	0.0494759	0.0321243	0.0257925	-0.103079	0.116072	0.0324084	-0.0268246	-0.012989	0.0354156	0.00697242	-0.0120406	0.0167013	0.0272909	0.0247768	0.0165201	-0.0220404	0.0178242	-0.00694685	0.00195279	0.00614658	-0.00753279	-0.0263643	0.0173551	-0.0081395	-0.0137748	-0.0231071	0.00244325	0.00648511	-0.00411232	0.00266035	-0.0093023	-0.00191548	-0.0135638	0.00215773	-0.0135263	0.00508147	-0.00430197	-0.00440557	0.00182052	-0.00239362
Count_MinimumParticles2	0.015598	0.0157771	0.00810971	-0.12464	-0.0129693	0.0465179	-0.0406797	0.00728531	0.0418922	0.048742	0.0328545	0.0270198	-0.1047	0.114866	0.0267151	-0.0381855	-0.0119382	0.0369877	-0.0016156	-0.0164821	0.00866903	0.0354288	0.0226143	-0.00208079	-0.0110583	-0.00417737	-0.00295392	0.00490059	-0.00412369	0.000654245	-0.0149791	0.0181761	-0.000227304	-0.00386162	-0.0225258	-0.00242816	0.00110031	0.000901892	0.00983356	0.00265364	-2.25e-05	-0.0217627	0.00221634	-0.0117195	-0.0035949	-0.0107147	-0.00829432	0.0075232	-0.0036137
TotalArea_MinimumParticles2	0.0152269	0.0130286	0.0103548	-0.125716	-0.0151073	0.0442219	-0.0415899	0.010319	0.0406471	0.0482783	0.0319841	0.0268577	-0.102534	0.115986	0.0266876	-0.0404392	-0.0106126	0.0372315	-0.00350774	-0.0172405	0.00770528	0.0369417	0.0200971	-0.00348481	-0.00904281	-0.00900826	-0.00424944	0.00663341	-0.00115308	0.00154874	-0.0140287	0.0170763	-5.89e-05	-0.00276812	-0.0230972	-0.00265452	0.00112945	0.00230007	0.0064256	0.00593106	0.00396141	-0.0202659	0.00310679	-0.011811	-0.0068755	-0.00934954	-0.00940596	0.0092961	-0.00546967
AreaFraction_MinimumParticles2	0.0152224	0.0130222	0.0103697	-0.125706	-0.0150817	0.044267	-0.0416531	0.0103333	0.0406394	0.048238	0.0319605	0.0268909	-0.102488	0.116011	0.026749	-0.040383	-0.0105795	0.0372808	-0.00343873	-0.0171757	0.00769576	0.0369928	0.0201316	-0.00353263	-0.00906259	-0.00905209	-0.00429109	0.00661848	-0.00113434	0.00156801	-0.0140674	0.01708	-0.000136124	-0.00273582	-0.0230065	-0.00268951	0.00129745	0.00224615	0.0062878	0.00592024	0.00393699	-0.0202845	0.00316708	-0.0117634	-0.00687111	-0.00933023	-0.00929154	0.00918029	-0.00542619
Count_MinimumParticles3	0.00803544	-0.00351814	0.0197897	-0.126426	-0.0166276	0.03514	-0.0470308	0.013053	0.0352458	0.0485124	0.0248757	0.0195319	-0.0902612	0.118234	0.0281086	-0.0407535	0.00863687	0.0324615	-0.00553956	-0.0178066	0.00232835	0.0357224	0.015212	0.000409378	-0.0102503	-0.0107963	-0.0164867	0.0136888	0.00633338	0.00916282	-0.0134538	0.0112958	-0.00760236	-0.00122075	-0.0196592	0.00738386	-0.0052826	0.00601476	-0.00709895	0.00780807	0.000126591	-0.000339384	-0.000839846	-0.00146598	-0.0106523	0.0213252	-0.0300681	0.0108896	0.00114031
TotalArea_MinimumParticles3	0.00554328	-0.00673928	0.0206693	-0.125044	-0.011616	0.035824	-0.050079	0.00876249	0.0342231	0.0487085	0.0221061	0.0185134	-0.0921451	0.116325	0.0287885	-0.0377328	0.0168798	0.0307513	-0.00304437	-0.0143947	-0.000205021	0.0329885	0.0155335	-0.00113254	-0.0125554	-0.00539648	-0.0197395	0.0087566	0.0012015	0.0063564	-0.0144094	0.0170169	-0.00402008	-0.00162389	-0.0184242	0.00816634	-0.00646207	-0.00295065	-0.00818445	0.00114533	-0.00430561	0.00263246	0.000329117	0.000386617	-0.0140142	0.0262695	-0.0321625	0.0139248	0.00411672
AreaFraction_MinimumParticles3	0.00553667	-0.00672243	0.0206558	-0.125075	-0.0115882	0.035826	-0.0500774	0.00877659	0.0342282	0.0487012	0.0220808	0.0184823	-0.0921464	0.116322	0.0287856	-0.037798	0.016875	0.0307599	-0.00309492	-0.0144038	-0.000215384	0.0330199	0.0154735	-0.00111368	-0.0125113	-0.00531141	-0.0197123	0.00868877	0.00116128	0.0063962	-0.0144071	0.0170398	-0.00409451	-0.00162792	-0.0184182	0.00815973	-0.00646704	-0.00297952	-0.00815388	0.0011951	-0.00422507	0.00260573	0.000367734	0.000341376	-0.0140015	0.0262275	-0.0322692	0.0140135	0.00412949
Count_MomentsTotal	0.0350453	-0.0120208	0.00921511	0.0311307	-0.00913377	0.0635595	-0.00719108	0.0236161	-0.0064989	0.0538307	-0.00114785	-0.0136957	0.0367065	-0.0115089	0.0123754	-0.0407864	0.0449368	1.57e-05	0.00781039	-0.0400006	0.0282596	0.00690208	0.0104238	-0.0193593	-0.0641604	0.0727401	0.0184452	-0.0977094	0.111382	-0.000918656	0.067926	0.00843645	-0.0992049	-0.00837148	0.0246796	-0.0217043	0.031771	0.0026454	0.00678398	-0.086712	0.0561285	-0.0368436	0.0277093	-0.0554432	0.0217479	-0.0277367	0.00721776	0.0207255	0.00107633
TotalArea_MomentsTotal	-0.0237778	0.00653194	-0.00326346	-0.0508669	0.0683034	-0.048452	0.0693094	0.0389751	-0.0535139	0.00442555	-0.0107538	-0.0298402	-0.0328704	0.0217425	0.0423295	-0.0221999	0.0490371	-0.0356881	0.0315068	-0.0159324	0.0398942	-0.0534897	0.0203229	-0.0112917	0.0175564	-0.0239743	-0.0462968	-0.0192983	-0.00289887	0.071613	-0.00771488	-0.0498271	0.11476	-0.00460805	-0.0334427	-0.070152	0.0104088	-0.0490774	-0.0158906	0.0634688	-0.0125452	-0.0266462	-0.0112423	0.0237149	-0.0126639	0.0385413	-0.021896	-0.0165779	0.0563639
AverageSize_MomentsTotal	-0.0386592	0.0132642	-0.0595652	-0.0288856	0.0183357	0.00555188	0.00602945	0.0443083	-0.0610753	0.0203049	0.00626357	0.027758	0.00227186	-0.00784432	-0.013315	-0.000253829	0.0210954	0.00393279	-0.0190841	0.0296666	-0.0481111	-0.00412897	0.0515264	0.0221169	-0.00666241	-0.0296448	-0.0246069	0.0263651	0.0327692	0.0108888	0.0689735	0.00600595	0.167409	-0.0164794	-0.0349008	0.0608288	0.0361779	-0.0331518	0.018876	0.105559	-0.0823482	-0.0390521	-0.0260494	-0.0148345	-0.0570647	0.0593007	0.0182589	-0.0535894	0.0528652
AreaFraction_MomentsTotal	-0.0237742	0.00652786	-0.00327608	-0.0508703	0.0683004	-0.0484392	0.0693219	0.0389585	-0.0535177	0.00444866	-0.0107466	-0.0298316	-0.0329086	0.0217668	0.0423471	-0.0222082	0.0490404	-0.0356503	0.0315468	-0.0159105	0.0398882	-0.0535306	0.0203489	-0.0112868	0.017553	-0.0239876	-0.0463166	-0.0193236	-0.00290405	0.0716083	-0.00772631	-0.0498621	0.11477	-0.00466515	-0.0334544	-0.0701942	0.010425	-0.049065	-0.0158864	0.063476	-0.0125465	-0.0266067	-0.0112371	0.0237212	-0.0126352	0.0384764	-0.021898	-0.0165091	0.0563371
Mean_MomentsTotal	-0.0607846	0.0198789	-0.0275366	-0.03804	0.0189926	-0.0604419	0.0124686	-0.00119656	-0.0523459	-0.0316373	0.00893867	-0.00491471	-0.0610525	0.00722643	0.00169132	0.0355741	-0.00766948	-0.0212744	-0.00149034	-0.00652984	0.0105237	-0.000989503	-0.00299571	0.031268	0.0322886	-0.0120192	-0.0231081	0.00204072	0.0126542	0.000500803	0.00814465	-0.0440638	0.112744	0.0239379	-0.00796652	0.0119076	0.0729602	-0.058838	0.00619838	0.0816951	-0.0313082	-0.0343088	-0.0217709	-0.015855	0.0239077	0.0706521	-0.00973066	-0.065126	0.0245963
Mode_MomentsTotal	-0.0610813	0.0201528	-0.0302482	-0.0375377	0.0170078	-0.0567457	0.00861773	0.000960542	-0.0512855	-0.0295508	0.011395	-0.00348061	-0.0618361	0.00449451	0.000326649	0.0400484	-0.00872372	-0.0220039	-0.00346754	-0.00499233	0.00846801	0.00178323	3.59e-05	0.0334685	0.0315076	-0.0137907	-0.0231566	0.00180722	0.0173753	0.00294637	0.00933815	-0.0484218	0.113577	0.0253958	-0.00864593	0.0108413	0.0755165	-0.0604921	0.00937653	0.079505	-0.0345704	-0.0353074	-0.0193409	-0.0173985	0.0197446	0.0678315	-0.00784372	-0.0636768	0.024569
Perim._MomentsTotal	-0.0406635	0.0167996	-0.0575272	-0.0220406	0.00397731	0.00229648	-0.0114747	0.0366732	-0.0497739	0.0113873	0.0107717	0.0416567	8.87e-05	-0.0112884	-0.0253413	0.0165259	0.00155231	0.00466407	-0.0234548	0.0323919	-0.0494979	-0.00135408	0.0564896	0.0265296	-0.00735032	-0.0340986	-0.0150903	0.019864	0.0369782	-0.00858769	0.0778484	0.00431593	0.153799	-0.0114476	-0.0260452	0.0748546	0.0389291	-0.0211782	0.0243455	0.101195	-0.0814419	-0.041533	-0.023428	-0.0093671	-0.0519167	0.0558545	0.0222953	-0.0501285	0.0560389
Major_MomentsTotal	-0.0466437	0.017196	-0.0567425	-0.0191489	0.000168456	0.0130544	-0.0121538	0.0409196	-0.0543552	0.016865	0.012531	0.0405344	-0.00398815	-0.0135906	-0.0247373	0.015792	0.00653932	0.0036365	-0.0211372	0.0315129	-0.0479616	0.00207518	0.054583	0.0262214	-0.00445094	-0.03827	-0.0144835	0.021893	0.040737	-0.00509541	0.0731892	-0.00139935	0.147897	-0.0123049	-0.0225809	0.0616698	0.0379373	-0.0257987	0.0278478	0.0929289	-0.0823647	-0.0438942	-0.0223887	-0.0106559	-0.0535721	0.0504748	0.0203328	-0.0532875	0.0502419
Minor_MomentsTotal	-0.0390812	0.0130779	-0.0583062	-0.0261513	0.0124032	0.00351736	0.00158088	0.0459606	-0.0623673	0.0202038	0.00563475	0.0344844	0.00233405	-0.00760155	-0.0146997	0.000909887	0.0130342	0.00741639	-0.0211756	0.0342551	-0.0507237	-0.00358248	0.0535275	0.0190509	-0.00936189	-0.0286375	-0.0249454	0.0234417	0.0328537	0.00868286	0.0707949	0.00699077	0.164412	-0.0175569	-0.0294856	0.0668595	0.0377391	-0.0341485	0.0160273	0.105131	-0.0790826	-0.0335164	-0.0296891	-0.0189943	-0.0566794	0.0595318	0.0210631	-0.0533603	0.0495308
Angle_MomentsTotal	-0.0175469	0.00255679	0.0184557	-0.0145922	0.00380238	-0.0431802	0.00972009	-0.0104439	-0.014042	-0.0205848	-0.00839876	-0.0272774	-0.0299861	0.0114408	0.00641336	0.000870508	-0.0248305	-0.00503697	0.00309928	-0.00220344	0.00246676	-0.00527041	0.0190891	0.00196637	-0.00634172	0.0177647	-0.0257994	-0.00705781	0.0357427	0.00386749	0.0236153	-0.0353991	0.043153	0.0117096	0.00867143	0.0258092	0.0274801	-0.0436092	0.0191313	0.0118854	0.00515109	0.0555222	0.0021676	-0.0462819	0.00136625	0.0365527	0.0298027	-0.0296513	0.00972319
Circ._MomentsTotal	0.0375808	-0.0185669	-0.00604675	0.0175627	0.01204	0.0706902	0.00659135	0.0121224	0.0351121	0.0419242	-0.0141301	-0.000410811	0.0517528	-0.0109323	-0.00769368	-0.0292341	-0.00356882	0.0193912	0.0172895	0.0257248	-0.00885283	-0.00191034	-0.0200559	-0.0248971	0.000356253	-0.00958347	0.0182517	0.0165781	-0.0656391	0.0305828	-0.0506696	0.0278983	-0.0778689	-0.0200758	0.00244994	-0.0381865	-0.0657931	0.0533782	-0.00432092	-0.0569289	0.0392629	0.011856	0.0245867	0.0273751	-0.0152497	-0.0741214	-0.00488402	0.0826166	-0.018256
Solidity_MomentsTotal	-0.0151516	-0.00173271	-0.0504934	0.0060113	0.00325162	0.0683366	-0.00589527	0.0625557	-0.0326516	0.06318	-0.00974523	0.0362384	0.0408507	-0.0114168	-0.0215796	-0.00461402	-0.00434952	0.0206241	-0.00574141	0.0480599	-0.0308344	0.0128285	0.0035536	-0.0182867	0.0086527	-0.04383	-0.00105389	0.0317193	-0.00953156	0.022458	0.00174331	0.0169922	0.0728146	-0.0296213	0.00144432	-0.00124383	-0.0054442	-0.00142225	-0.00190614	0.0436156	-0.0134811	-0.0148029	-0.0279242	0.00775437	-0.0404915	-0.0115936	0.0237717	0.00389486	0.0106426
IntDen_MomentsTotal	-0.0399807	0.0115718	-0.0586063	-0.026559	0.017088	0.0142291	0.00541911	0.0470729	-0.0642425	0.0226465	0.00851917	0.0201517	-0.00289955	-0.00778526	-0.0122392	0.00580331	0.0218336	0.00632829	-0.0227679	0.0272091	-0.0487101	0.00746548	0.0404982	0.0209162	-0.0010805	-0.0285497	-0.0292008	0.0293991	0.0336141	0.0156489	0.0541641	-0.00212712	0.165062	-0.0149015	-0.033581	0.0530323	0.0411049	-0.0408002	0.0242858	0.105243	-0.084427	-0.0430657	-0.0247042	-0.0207268	-0.0512392	0.0576	0.0186855	-0.0537115	0.039478
Median_MomentsTotal	-0.0605948	0.0196254	-0.0269386	-0.0376534	0.0177005	-0.0608419	0.0110383	-0.00131466	-0.0520055	-0.0333837	0.00998885	-0.00491985	-0.0624178	0.00703331	0.00085705	0.0367485	-0.007831	-0.0220589	-0.00345593	-0.00635404	0.0100561	-0.000563433	-0.00236971	0.0308581	0.0323274	-0.0109444	-0.0239477	0.00210028	0.0144208	-0.000404391	0.00859735	-0.0444951	0.112747	0.0241912	-0.00765545	0.0114924	0.0736669	-0.0613486	0.00542393	0.0814882	-0.0322512	-0.0345012	-0.0218688	-0.0167112	0.02439	0.0702953	-0.0100734	-0.0654796	0.0236483
Skew_MomentsTotal	0.0111516	0.00278633	-0.00748328	0.0251367	0.0363942	0.0933518	0.00749287	0.032437	-0.00386498	0.06345	-0.0111718	-0.0102179	0.0638884	-0.00080006	0.0303438	-0.0520644	0.0185217	0.0183117	0.0229176	0.00691367	0.0101255	-0.00611216	0.0131827	-0.0313029	-0.0142884	-0.0362568	0.0314955	0.00235008	-0.0209305	0.0306877	-0.0282486	0.00753001	-0.065613	-0.0208252	-0.00981782	-0.031397	-0.0532981	0.0747537	0.033074	-0.0231282	0.021911	-0.0304543	0.0284677	0.0249156	-0.0652462	-0.0696344	0.0335156	0.0499854	-0.0151481
Kurt_MomentsTotal	0.00586688	-0.0199381	0.0151332	0.00375887	-0.0311417	-0.0173849	0.0126971	0.000832356	-0.00525234	0.00789044	0.00762026	-0.0218312	-0.0207991	-0.0118058	0.00640182	0.0238046	0.00913734	-0.00304455	-0.0117415	-0.0175602	-0.016094	-0.0314066	-0.0251161	-0.0110652	-0.00370376	0.0343899	-0.0408091	-0.026104	0.0262972	0.0136694	0.0066077	0.00941928	0.022232	0.0130282	0.000970278	-0.0348361	0.0380751	-0.0638629	-0.028629	-0.0287147	0.0294601	0.058134	-0.021357	-0.0417975	0.0491578	0.0500633	-0.0473133	0.0183776	-0.0309542
Count_MomentsParticles1	0.0482374	0.0584887	-0.0223378	-0.0821593	-0.0200035	0.0333626	0.0170867	0.0455389	0.0371147	-0.0386332	0.00676162	-0.00855656	-0.00740469	-0.0640107	0.00524636	0.000662609	0.00509628	-0.00960607	0.00645813	-0.0184678	0.00322323	-0.013388	-0.0108544	-0.0350343	0.0168584	-0.0184313	0.0295332	-0.0291885	-0.0459193	-0.0048852	0.0149763	0.00469803	6.52e-05	0.00928519	0.0277899	-0.0030717	-0.0117149	0.00232783	0.000609648	0.00878263	0.0129039	0.0103066	-0.00175594	-0.0252518	0.0381054	-0.0236984	0.0859765	-0.0589648	-0.0162825
TotalArea_MomentsParticles1	0.0504088	0.0515086	-0.0201293	-0.0832895	-0.0287825	0.0306083	0.0264633	0.0468839	0.0346283	-0.0359761	0.00958969	-0.0105058	-0.010443	-0.0670034	0.00299831	-0.00334548	-0.0102366	-0.012356	0.00630935	-0.0151084	-0.00536526	-0.0177028	-0.0109036	-0.0364262	0.0128419	-0.0144658	0.0314077	-0.0377487	-0.0506949	0.00053109	0.018706	-0.00559754	-0.00353544	0.0371702	0.0178242	0.00294124	-0.00198197	0.0123496	0.00427584	0.0086337	0.00275627	0.0117368	0.0178367	-0.019231	0.0205519	-0.0448783	0.0895762	-0.0577119	-0.0256694
AverageSize_MomentsParticles1	-0.00132061	-0.0536348	0.0100152	0.0135612	-0.0453339	-0.0360034	0.0294597	0.00109857	-0.031041	0.0225261	0.01643	-0.0118289	-0.0121543	0.0109773	-0.013479	-0.0422498	-0.064776	-0.0077818	-0.00637419	0.0276996	-0.0388895	-0.0253099	-0.0269835	-0.0303924	-0.0104797	0.0111914	-0.00404659	-0.023535	-0.0148219	0.0397164	-0.00108477	-0.0397956	-0.00599371	0.16047	-0.0772357	0.00886859	0.0810637	0.0285813	0.0259633	0.0183136	-0.0477776	-0.00179342	0.116405	0.0524256	-0.106595	-0.139876	0.000235251	0.0300101	-0.0258498
AreaFraction_MomentsParticles1	0.0500438	0.0516724	-0.019924	-0.0827103	-0.0289673	0.0306445	0.0263132	0.0467117	0.0349819	-0.0361366	0.0101671	-0.00980801	-0.0108205	-0.0675804	0.00359799	-0.00350569	-0.010348	-0.0123873	0.00560735	-0.0148146	-0.00520625	-0.0188135	-0.0106124	-0.0375892	0.0132138	-0.015117	0.0319831	-0.0378167	-0.0507702	0.000868321	0.0191228	-0.00436377	-0.00491038	0.0370807	0.0184532	0.00395806	-0.00152749	0.0153248	0.00434684	0.00803642	0.00261529	0.0124901	0.018298	-0.0181314	0.0204913	-0.0444827	0.0900905	-0.0590172	-0.0265538
Mean_MomentsParticles1	0.0246656	-0.0703082	-0.0709832	0.0211966	0.0468327	-0.0233014	-0.00871634	0.0203315	0.0082674	0.0206482	0.0086665	-0.0322181	0.0132916	0.044862	-0.023588	-0.02809	-0.0709352	0.00783535	0.0318781	0.0311516	-0.0152262	-0.00208611	0.0155721	-0.00233822	-0.00573716	0.0102975	0.0129231	0.00040314	-0.0203448	-0.0211984	0.00780608	0.0118285	0.000360445	0.0181359	0.0487811	-0.00961111	0.0106435	-0.0048963	0.00267599	0.0385278	0.0215766	-0.00798379	-0.0104275	0.0381601	-0.0639145	0.000960641	-0.0435953	-0.0126919	-0.00331121
Mode_MomentsParticles1	0.0248342	-0.0700663	-0.0713315	0.0210262	0.0464473	-0.0234715	-0.00921149	0.0204456	0.00780782	0.0204891	0.00876961	-0.0327885	0.0132273	0.0449049	-0.0236846	-0.0281051	-0.0710467	0.00783056	0.0318231	0.0313407	-0.0159335	-0.00217266	0.0159858	-0.00233721	-0.00603797	0.0104644	0.0128316	0.000751672	-0.0205538	-0.0207532	0.00792784	0.0112495	2.43e-05	0.0184585	0.0479079	-0.00912426	0.0104937	-0.00459689	0.00279581	0.0384038	0.0208426	-0.00761238	-0.00967229	0.0387848	-0.0647245	0.000241564	-0.043822	-0.0124052	-0.00283246
Perim._MomentsParticles1	0.0010241	-0.0408757	-0.00230532	0.0190181	-0.0524453	-0.0306746	0.0154815	-0.0126072	-0.03787	0.0193581	0.0161337	0.00401343	-0.0130501	0.00850847	-0.0100176	-0.0380211	-0.0640451	-0.0107783	-0.00949972	0.0187334	-0.0339668	-0.0290078	-0.0316261	-0.0321144	-0.00997696	0.0173621	0.00155494	-0.0413499	-0.00563603	0.0382699	-0.00975604	-0.0423441	-0.00363845	0.185228	-0.102995	0.0195373	0.0807222	0.0424844	0.0198061	0.0197966	-0.0612915	0.00855152	0.107331	0.0438174	-0.113377	-0.156616	0.019846	0.0362277	-0.0289053
Major_MomentsParticles1	0.00225084	-0.0435818	-0.0119498	0.0353362	-0.0487171	-0.0352666	0.00785312	-0.0300517	-0.047016	0.0286164	0.00912388	0.0191971	-0.00956205	0.0201496	-0.0109018	-0.0335825	-0.0652622	-0.00434102	-0.0144522	0.01748	-0.0328886	-0.0240579	-0.0348027	-0.0256111	-0.0126731	0.0278826	-0.00268215	-0.0450702	0.00523382	0.0398841	-0.0196606	-0.0347828	0.00664743	0.172165	-0.111284	0.0255907	0.0779454	0.0411696	0.0023645	0.00947968	-0.0480291	0.0028601	0.0866036	0.0364329	-0.100152	-0.126877	0.0228848	0.0487719	-0.0212284
Minor_MomentsParticles1	-0.00651796	-0.0598844	0.0253822	0.0038178	-0.0335644	-0.0346117	0.0466309	0.0177272	-0.0134427	0.0231074	0.0177828	-0.0373949	-0.0146226	0.00765287	-0.0162786	-0.0434172	-0.0652527	-0.0145344	-0.00519764	0.0333525	-0.0431657	-0.0174154	-0.00525721	-0.0292945	-0.0142849	0.00113172	-0.00544938	-0.0126106	-0.0207947	0.0351778	0.0165988	-0.034825	-0.0241464	0.124225	-0.0467572	-0.0112182	0.0627582	0.0102461	0.0355733	0.0158505	-0.0386016	0.000281628	0.109902	0.0468298	-0.0913308	-0.116999	-0.0335302	0.0246734	-0.0236905
Angle_MomentsParticles1	0.0167333	-0.0374261	0.00166373	0.0264383	0.0090689	-0.039116	0.0539941	-0.048065	-0.0338845	0.0438425	-0.0133583	-0.00530376	-0.0237285	0.0144874	-0.0072413	-0.0599506	-0.0721629	0.00954795	0.0023046	0.0266479	-0.0181513	-0.0246022	0.00449941	-0.0194467	-0.0156735	0.00974311	-0.025841	-0.0119939	0.0315568	0.0300694	0.0196831	-0.097111	0.0273823	0.0291243	-0.0385268	0.056792	-0.004269	-0.0124071	0.0355094	-0.0171539	0.0103858	0.0942947	0.0248293	-0.0483323	-0.129832	-0.0452305	-0.0296889	-0.00925506	-0.00630368
Circ._MomentsParticles1	-0.0121293	-0.0414791	0.0302322	0.00656627	0.0346028	-0.014773	0.0397043	0.0222243	0.0198854	0.0281088	-0.0108424	-0.0406223	0.00479933	0.0191372	-0.0153227	-0.00331367	-0.0161194	0.0044772	8.84e-05	0.0295351	-0.0182392	0.028323	0.0411696	0.0175621	-0.0195297	-0.00302481	-0.0113048	0.0435747	-0.0134199	0.000706028	0.0323684	0.019709	-0.0217147	-0.128773	0.0878423	-0.0398745	-0.0302805	-0.0593925	-0.00748028	-0.0219793	0.0649607	-0.0300204	-0.0248575	0.0104093	0.0654955	0.120445	-0.0926969	0.00492075	0.0216538
Solidity_MomentsParticles1	-0.00654201	-0.0396962	0.0177671	0.0125284	0.012627	-0.0190437	0.0117456	0.0175503	0.00685258	0.0189695	-0.0181386	-0.00634119	0.0182026	0.0285944	-0.0275191	-0.00210894	-0.0112085	0.010797	0.00196851	0.0176376	-0.0169893	0.0221786	0.0082956	0.00182391	-0.0156108	0.0174922	-0.00772213	0.0353693	-0.0100306	0.00512434	0.00516237	0.0344184	-0.00151271	-0.0757696	0.0741364	-0.027317	-0.00024293	-0.0409943	-0.0312912	-0.00911877	0.0643114	-0.0639976	0.00476579	0.0274245	0.0801355	0.093346	-0.0436505	-0.00187068	0.0266531
IntDen_MomentsParticles1	0.0125848	-0.0765878	-0.0415349	0.0201423	0.00540897	-0.0372694	0.0101501	0.0212456	-0.0102539	0.0307457	0.0176461	-0.0277263	0.00598011	0.0385216	-0.0189331	-0.0407322	-0.0840822	-0.000543509	0.0081776	0.0359445	-0.0325318	-0.0168741	-0.00717013	-0.0173557	-0.00855293	0.00948778	0.00859321	-0.0142049	-0.0267406	0.0113088	0.00785699	-0.0257149	0.00058795	0.112981	-0.0212614	-0.0013796	0.0596476	0.0174443	0.0230874	0.0331825	-0.0128809	-0.00625394	0.0644878	0.0553989	-0.105246	-0.0883731	-0.027509	0.0220018	-0.0154198
Median_MomentsParticles1	0.0245696	-0.0702468	-0.0712068	0.0212833	0.0467076	-0.0232351	-0.00924131	0.0202012	0.00812137	0.0204502	0.00870584	-0.0323558	0.0133189	0.0450354	-0.0235547	-0.0279049	-0.0708694	0.00787875	0.0319511	0.0308243	-0.0151499	-0.00208509	0.0154948	-0.00245638	-0.00569758	0.0103351	0.0129833	0.000185969	-0.0202457	-0.0211672	0.00769422	0.0118648	0.000460617	0.0181703	0.0487303	-0.00959742	0.0105834	-0.00490976	0.00264238	0.0384477	0.0218978	-0.00803435	-0.0105775	0.0381058	-0.063891	0.00109814	-0.0435511	-0.012545	-0.00339184
Skew_MomentsParticles1	0.000706918	-0.00749316	0.027052	-0.00880739	0.0379808	0.00786627	0.0824346	0.0291943	0.0448775	0.0486353	-0.0212246	0.0580444	0.00090836	-0.0352662	-0.0164235	-0.00557246	-0.0099523	-0.0075841	0.0165759	0.0327315	0.0201943	0.00947993	0.0180267	0.00759589	0.000673022	0.00118162	-0.0370198	0.000461799	-0.0248758	-0.00634968	0.0255378	0.046092	0.0129028	-0.0124327	0.0193362	-0.0270317	0.0079042	0.0233349	-0.00625005	0.0365225	-0.0154767	0.0166656	-0.0251231	0.0107156	0.00125526	0.0224358	0.00442437	-0.0423609	-0.00550226
Kurt_MomentsParticles1	0.0210973	0.00971427	-0.0123208	0.0136213	-0.0381633	-0.0192161	-0.0343566	-0.0579325	-0.0612844	-0.0468879	0.0279251	-0.0439673	-0.00178613	0.0385966	0.0382303	-0.0295509	-0.000858567	0.0166475	-0.0127826	-0.0330185	-0.0149079	-0.0206879	-0.02948	-0.0286448	-0.0180859	0.0103759	0.0728903	-0.00511619	0.0260278	0.0103822	-0.0365787	-0.040974	-0.0161234	0.0454127	-0.0204455	0.0272674	-0.00462468	-0.0231808	0.0224457	-0.00932424	-0.00710262	0.00673044	0.0482576	0.00712043	-0.0162074	-0.0371203	0.00967566	-0.0109646	0.0144756
Count_MomentsParticles2	0.0518751	0.0193743	-0.00155758	-0.0910025	-0.0498189	0.0127592	0.0233738	0.0754826	0.0367922	-0.039305	0.0106131	-0.0123279	0.00423707	-0.0578529	0.0141062	-0.0110792	0.00534386	-0.0102329	0.00325802	-0.0226841	0.00172377	-0.00844888	-0.0199577	-0.0289441	0.0113032	-0.00638553	0.0278327	-0.0162947	-0.0323885	-0.0028928	0.0081057	-0.0159152	0.00129692	0.0401693	0.0231104	0.0180755	0.00712342	0.0410571	0.00150582	-0.00160395	0.0244645	0.00492666	0.0254649	-0.0179762	0.0239272	-0.033785	0.0890983	-0.0746466	-0.0211331
TotalArea_MomentsParticles2	0.0480898	0.00146171	0.0083643	-0.0931632	-0.0543009	0.00693664	0.0207	0.0863556	0.0349253	-0.0429647	0.00884058	-0.0121254	0.0164761	-0.0482415	0.0180768	-0.00796076	0.0186514	-0.00793018	0.0015368	-0.0274875	0.00359405	-0.00528075	-0.0232126	-0.0166595	0.0104472	-0.00981393	0.0248253	-0.00324643	-0.0218488	-0.00517491	0.00722998	-0.0211938	0.000938808	0.0369542	0.00873891	0.0263147	0.00983525	0.0578871	-0.00611149	0.00366369	0.0335606	0.0101272	0.0287279	-0.0156856	0.0255335	-0.036578	0.0831577	-0.0665212	-0.0233729
AreaFraction_MomentsParticles2	0.0480926	0.00148401	0.00833469	-0.0930847	-0.0542039	0.00690736	0.020527	0.0864116	0.0350218	-0.0431456	0.00877669	-0.0122616	0.0165036	-0.0484196	0.0180755	-0.00801847	0.0187079	-0.00792529	0.00168703	-0.0277438	0.00350835	-0.00519023	-0.0232197	-0.0164741	0.010553	-0.00992272	0.0248816	-0.00318569	-0.0219199	-0.0052071	0.00736621	-0.0211545	0.000873363	0.037357	0.00880287	0.0262906	0.00989242	0.057963	-0.00576382	0.00363752	0.033535	0.0104549	0.0285423	-0.0155979	0.0258676	-0.0365165	0.0831634	-0.0663598	-0.0234801
Count_MomentsParticles3	0.00377917	-0.0679175	0.0481587	-0.0715773	-0.0199025	0.00202328	-0.00210058	0.0570499	0.0221654	-0.0485613	-0.0219225	-0.0166943	0.0340198	-0.0146148	0.0126286	0.00577106	0.0789734	-0.0169538	0.00214196	-0.0339206	-0.00575331	-0.00191142	0.0181133	0.00838201	-0.00547355	0.00439326	-0.00776263	0.00967958	-0.016125	0.0127812	-0.0116139	-0.0454254	-0.0175284	0.0196977	-0.00237723	0.0576789	-0.017544	0.0368928	-0.0199788	-0.0230761	-0.0206513	0.047089	0.000344261	-0.00293982	0.0487215	0.0524031	-0.000569751	-0.0404045	0.032491
TotalArea_MomentsParticles3	-0.00492312	-0.0767965	0.0517409	-0.0628895	-0.00111316	0.00771498	-0.0112943	0.0350758	0.0250345	-0.0501365	-0.0297604	-0.00718415	0.0169881	-0.0174099	0.0128682	0.0106783	0.0995853	-0.0161288	-0.00098983	-0.0300683	-0.00915008	-0.00359607	0.0125502	-0.0133021	-0.00403556	0.00826074	-0.0151137	-0.0132498	-0.0338992	0.0100196	-0.0110337	-0.0283661	-0.00482155	0.0114076	0.00454895	0.0519593	-0.0186113	0.0155418	-0.0266556	-0.0317248	-0.0210151	0.0467026	0.00632118	-0.0071312	0.0314775	0.046884	-0.00930777	-0.0318453	0.0421347
AreaFraction_MomentsParticles3	-0.00493378	-0.0767841	0.0516854	-0.0629083	-0.00117596	0.00773485	-0.0113928	0.0352094	0.0248977	-0.0500146	-0.0297684	-0.00722878	0.0169347	-0.0175148	0.0129295	0.0106177	0.0995931	-0.0161922	-0.000840099	-0.0300765	-0.0092649	-0.00355353	0.0126131	-0.0133737	-0.00387968	0.00827052	-0.01503	-0.0131723	-0.0341523	0.0101062	-0.0113444	-0.0283997	-0.00483038	0.0114206	0.0047006	0.0518355	-0.0187423	0.0154054	-0.0265818	-0.0318827	-0.0210423	0.0468239	0.00613717	-0.00713527	0.0311833	0.0467712	-0.00921714	-0.031645	0.0421221
Count_PercentileTotal	-0.0112587	0.00345	0.00736296	0.0136831	0.0125019	0.0249447	-0.0247228	0.0133215	-0.0226089	0.059189	0.0391177	-0.0359888	0.00176406	-0.0441666	-0.0344489	-0.0238545	0.0262669	0.0129133	0.0052616	-0.0555366	0.0151902	0.0519272	-0.0104216	0.0204365	-0.00860842	0.0780023	0.0596227	-0.0698608	0.0370139	-0.0605586	0.0636812	0.0406783	0.00989055	0.0151455	-0.0237639	0.01861	-0.0519101	0.00509867	0.00700261	-0.00667062	0.0145784	-0.0377871	-0.0472018	0.0212101	-0.00346718	0.0507745	0.00895684	0.00644294	-0.00301147
TotalArea_PercentileTotal	-0.00267928	0.00530995	-0.0111216	-0.0112638	-0.0104921	-0.0444333	0.00567683	-0.0273857	0.0488427	-0.00260281	-0.00979183	0.0189286	0.0274514	0.017698	0.0593192	-0.0243717	0.0285961	-0.0745241	0.0194319	0.054444	-0.0142208	-0.0769608	0.0252911	-0.0169288	-0.0236489	-0.0129794	0.0248074	0.000774695	0.00224963	-0.00967205	-0.0466606	0.00623969	-0.0749472	-0.0489721	0.0345889	-0.00133791	0.0800225	-0.00610209	-0.0431993	0.0807664	-0.00978925	-0.0267596	-0.0403831	-0.0784199	-0.0651835	-0.0507319	0.0288462	0.0286331	0.0316991
AreaFraction_PercentileTotal	-0.00268017	0.00529488	-0.011124	-0.0112652	-0.0105114	-0.0444317	0.00568065	-0.0273943	0.0488521	-0.00259027	-0.00978358	0.0189421	0.0274387	0.0176736	0.0593206	-0.0243695	0.0285743	-0.0745029	0.0194473	0.054441	-0.0142257	-0.0769661	0.0252927	-0.0169427	-0.0236396	-0.012969	0.0248193	0.000792771	0.00223819	-0.00969281	-0.0466903	0.00623175	-0.0749332	-0.0489829	0.0346027	-0.00129658	0.0800467	-0.0060592	-0.0431922	0.0807448	-0.00979053	-0.0267792	-0.0403666	-0.0784181	-0.0651833	-0.0507147	0.0288591	0.0286565	0.0316548
Count_PercentileParticles1	0.0329406	0.00891689	0.00681503	-0.00590236	0.0522889	0.00427809	-0.0288985	0.0254001	-0.0438393	0.0231536	-0.00456969	-0.000220454	-0.00616109	-0.0221949	-0.0782563	-0.0934706	0.0166934	-0.0827784	-0.00250301	-0.0465336	0.0263361	0.00280006	-0.0168891	0.0676672	0.0192068	0.0225563	-0.0165233	-0.073108	-0.0149108	0.0389412	-0.00618091	0.0117241	0.00769233	-0.0566123	-0.0180397	0.0694	0.0209512	0.0177814	0.110768	-0.0296504	0.042947	-0.082619	-0.0313098	0.0621072	-0.00136452	-0.018418	-0.0516884	-0.0243242	-0.0580203
TotalArea_PercentileParticles1	0.0705945	0.00613748	0.00439503	-0.0094982	0.0412214	-0.0347607	-0.0344433	-0.000989854	-0.0135123	0.0165699	-0.000821355	0.0392872	0.00419581	-0.023087	-0.0813083	-0.0674814	0.0150418	-0.0683442	-0.00963075	-0.0195986	0.0107773	0.00247617	0.00685141	0.0573841	0.00462298	-0.00587162	-0.00728019	-0.0341224	-0.0120673	0.0382858	-0.00971713	-0.0100519	-0.0120162	-0.0343926	-0.0167733	0.0344368	0.00778985	0.0130078	0.0569837	-0.0406838	0.0342548	-0.0565067	-0.0252008	0.0411215	-0.0208961	0.00174102	-0.038529	-0.0059904	-0.0270183
AreaFraction_PercentileParticles1	0.0706255	0.00610894	0.00434498	-0.00948937	0.0412634	-0.0347125	-0.034386	-0.000757549	-0.0136762	0.0166078	-0.000720191	0.0390693	0.00422806	-0.0230181	-0.0812679	-0.0672457	0.0151428	-0.0685696	-0.00951786	-0.0198285	0.0106222	0.00242674	0.00678526	0.0573052	0.0048823	-0.00582532	-0.00718711	-0.034221	-0.0120576	0.038292	-0.00993157	-0.00995129	-0.0120161	-0.0341234	-0.0168144	0.0345481	0.00739874	0.0127687	0.0572798	-0.0408921	0.0344105	-0.0564151	-0.0247071	0.0410485	-0.0208116	0.0017544	-0.0381493	-0.0060027	-0.0268888
Count_PercentileParticles2	0.074983	-0.00131618	-0.000876851	-0.0113622	0.0068699	-0.0558926	-0.0140377	-0.0186455	0.0101644	0.0313463	0.0255121	0.0179311	0.00280896	-0.0351493	0.00355677	0.0519908	0.0121437	0.0218972	-0.000149302	0.0296109	-0.0198639	0.00373135	0.0173869	-0.0367669	-0.0434312	0.0264272	-0.0229278	0.0342533	0.0466117	-0.0421053	0.00827038	0.00800821	-0.0284774	0.0510498	0.000649184	-0.0158986	-0.0858296	-0.0323586	-0.082702	-0.0149159	-0.0364385	-0.00726944	-0.00988877	-0.000844444	0.00690752	0.00688832	0.0479764	0.0139247	0.0622281
TotalArea_PercentileParticles2	0.0654244	-0.00130204	-0.00217433	-0.0134106	0.00444113	-0.0532587	-0.00408184	-0.0144208	0.00344342	0.0359892	0.0282584	0.00408777	-0.00238303	-0.0336534	0.0266628	0.0732659	0.0134967	0.0370699	0.00639759	0.0344332	-0.0227598	0.000156059	0.0186426	-0.0570513	-0.0502743	0.0305827	-0.0273005	0.0409461	0.0529706	-0.055657	0.0115416	0.0134732	-0.0255146	0.0644083	0.000441714	-0.0308927	-0.10077	-0.0395906	-0.0987558	0.00150208	-0.0454404	-0.000979503	-0.00631252	-0.00881469	0.0117006	0.00517507	0.0678009	0.0154649	0.0718384
AreaFraction_PercentileParticles2	0.065419	-0.00129619	-0.00218336	-0.0133987	0.00446913	-0.0532472	-0.00407692	-0.0143888	0.00345883	0.0359627	0.0282757	0.00408954	-0.00239518	-0.0336573	0.0266835	0.073255	0.013487	0.0370873	0.00638353	0.0343672	-0.0227912	0.000114525	0.0186562	-0.057027	-0.050282	0.0306247	-0.0273607	0.0409553	0.0530336	-0.0556381	0.011533	0.0134072	-0.0256015	0.064398	0.000414498	-0.0308627	-0.100806	-0.039614	-0.0987824	0.00156284	-0.0453674	-0.000896557	-0.00624581	-0.00882816	0.0117097	0.00515457	0.0678013	0.0154707	0.0717723
Count_PercentileParticles3	0.0288552	-0.0138615	-0.00178441	-0.0155487	-0.00554584	-0.0468975	0.0172028	0.00568745	-0.0155415	0.0475506	0.032635	-0.0275477	-0.0133767	-0.00551638	0.079473	0.101742	0.0370035	0.0642394	0.030898	0.0376811	-0.0330077	-0.00182596	0.0142572	-0.0828128	-0.0458267	0.0299726	-0.0353298	0.041942	0.0689316	-0.0681085	0.0179259	-0.00266867	-0.0112396	0.0898617	0.0109738	-0.0483461	-0.125168	-0.0285473	-0.118036	0.0398529	-0.0559436	0.0246504	0.00820689	-0.015849	0.00461081	0.0218787	0.0906901	0.0075883	0.0919973
TotalArea_PercentileParticles3	-0.0141886	-0.0127969	-0.00227263	-0.00380934	-0.0202483	-0.0234034	0.0204236	-0.00231352	0.012788	0.0434823	0.0336436	-0.0351303	0.00875072	0.0106618	0.0975918	0.0905981	0.0361442	0.078164	0.0229292	0.0403283	-0.045112	0.0129062	0.00738284	-0.0782033	-0.0395307	0.0391078	-0.00354761	0.0435305	0.0766369	-0.0821371	0.0187903	-0.0242883	-0.0135142	0.0849691	0.0298983	-0.0638426	-0.108379	-0.0192524	-0.138118	0.0799277	-0.0710107	0.0454073	0.0149424	-0.0345421	-0.00699089	0.029179	0.0708418	0.0134494	0.077545
AreaFraction_PercentileParticles3	-0.0141824	-0.0128015	-0.00229723	-0.00380601	-0.0202123	-0.0234005	0.0204201	-0.00230916	0.0127982	0.0434908	0.033651	-0.0351012	0.00873858	0.0106694	0.0975845	0.090595	0.0361486	0.0781959	0.0229147	0.0403253	-0.045106	0.0128989	0.00741845	-0.0782115	-0.0395374	0.0390984	-0.00350897	0.0435465	0.0766864	-0.0821445	0.0187857	-0.0242926	-0.0135417	0.0849693	0.0298611	-0.0638582	-0.108343	-0.0192168	-0.138124	0.0799304	-0.070967	0.0454167	0.0149863	-0.0345348	-0.00698921	0.0291607	0.0708074	0.0134511	0.0775774
Count_ShanbhagTotal	0.0192807	-0.0187955	-0.0165346	-0.0135972	-0.00364077	-0.0220542	-0.0404605	0.00259835	0.0288247	0.0104946	0.0190651	-0.00208002	-0.00643209	-0.0262273	-0.0324552	0.0408613	0.0110758	-0.0476122	0.00468349	-0.0158528	0.026882	-0.0138692	-0.00416705	-0.0404927	-0.0719731	0.0602989	0.00734357	0.064726	0.0213896	0.0993612	0.0153395	0.0371383	0.0117071	0.012623	-0.00321277	-0.0147129	0.0025244	0.0193488	-0.0157096	-0.00477508	0.0621018	0.0204869	0.0146088	0.0292678	0.0396664	-0.0309319	-0.0214876	-0.0203321	-0.0195307
TotalArea_ShanbhagTotal	0.0453905	-0.0102498	-0.0322773	-0.02303	-0.00237683	-0.0597479	-0.0563937	-0.0259725	0.035506	0.0708844	0.0418498	-0.00415194	0.00821725	-0.0481691	-0.0255006	0.0181572	-0.0133309	-0.0349471	-0.0404916	-0.0168996	0.022469	-0.0302933	0.00857615	0.00435763	-0.0330402	0.0212234	-0.0629523	0.014824	0.00352423	0.0392214	-0.0047699	0.0226422	-0.00272499	0.0113918	-0.026377	-0.0240298	0.0395365	-0.0187979	-0.00572068	-0.016093	0.0607203	0.0432801	0.0842909	0.0063448	0.0235923	0.0128438	-0.0505492	-0.0493247	-0.0131275
AreaFraction_ShanbhagTotal	0.0453899	-0.0102462	-0.032255	-0.0230478	-0.00239882	-0.0596907	-0.0563508	-0.026001	0.0354375	0.070939	0.0418356	-0.00412157	0.00824814	-0.0481687	-0.0255231	0.0181552	-0.0133159	-0.0349658	-0.040458	-0.0169527	0.0225381	-0.0304263	0.00855468	0.00460286	-0.0330937	0.0211728	-0.0628103	0.0148948	0.0034342	0.0391604	-0.00486107	0.0227132	-0.00269786	0.0114505	-0.0264147	-0.0241061	0.0395849	-0.0189142	-0.00569146	-0.0160836	0.0608347	0.0433272	0.0843199	0.0064005	0.0236787	0.012964	-0.05065	-0.0494188	-0.0130854
Count_ShanbhagParticles1	0.0342426	0.0290256	-0.00471632	-0.0558231	-0.0332948	-0.0161094	-0.0420442	0.0205104	0.0601623	0.00746646	0.0080771	-0.00940836	0.0296805	-0.0540799	-0.0300847	-0.0362872	-0.0237249	-0.0075469	-0.0691354	0.0244922	0.0352091	0.0103716	-0.105568	-0.199518	0.0554982	-0.0229489	0.0510618	-0.00322085	0.0514556	-0.0260564	0.00337769	-0.0435075	0.0437811	-0.0544425	-0.0260171	-0.0237572	0.0447711	0.0325798	0.0353432	0.0111862	-0.0111058	-0.0220178	-0.0353674	-0.00659813	-0.0117969	0.0374927	-0.00989689	0.0184599	0.0141553
TotalArea_ShanbhagParticles1	0.0352183	0.0273512	-0.00388623	-0.058589	-0.0350595	-0.0173475	-0.0412814	0.0197851	0.0607013	0.00855959	0.0098328	-0.00892793	0.0315303	-0.0559808	-0.0305785	-0.0347519	-0.0258178	-0.00825863	-0.0705614	0.0267469	0.0343097	0.00948041	-0.103834	-0.198689	0.0528273	-0.0220517	0.0508552	-0.00281195	0.0525903	-0.0260096	0.00203932	-0.0449696	0.044214	-0.0521145	-0.0259375	-0.0225158	0.0450154	0.0331636	0.03517	0.00999421	-0.013919	-0.0214652	-0.0316672	-0.00276332	-0.0146449	0.038201	-0.0146643	0.022304	0.0122327
AreaFraction_ShanbhagParticles1	0.0354505	0.027497	-0.00420903	-0.0584509	-0.0353003	-0.0174004	-0.0414051	0.0192642	0.0606392	0.0098904	0.00987135	-0.00865792	0.0315224	-0.0555986	-0.0306422	-0.0348201	-0.0259172	-0.00823234	-0.0708516	0.0265019	0.0345575	0.00954695	-0.103597	-0.197474	0.0529474	-0.0220366	0.0509222	-0.00344544	0.0519633	-0.0255471	0.00295255	-0.0453894	0.0435098	-0.0504637	-0.0254302	-0.0228222	0.0444815	0.0329583	0.0361131	0.0114904	-0.014661	-0.0216205	-0.0318352	-0.00223913	-0.0143477	0.0380943	-0.0142247	0.0222728	0.013092
Count_ShanbhagParticles2	0.0356412	0.0226086	-0.00223958	-0.0606414	-0.0358724	-0.0204784	-0.0441447	0.0195948	0.0670571	0.0107202	0.0128574	-0.00693499	0.0332115	-0.056697	-0.0289989	-0.0343793	-0.0219451	-0.00840703	-0.0729598	0.0287903	0.0365273	0.0050613	-0.102011	-0.196763	0.0477197	-0.0171374	0.0480414	-0.00336691	0.0544716	-0.0263981	0.000123776	-0.0538979	0.0424749	-0.0523868	-0.0265759	-0.0138549	0.0449326	0.0431123	0.0329264	0.00388059	-0.0160679	-0.0191336	-0.0230123	0.0036833	-0.0178865	0.0400854	-0.0249477	0.0244396	0.00994679
TotalArea_ShanbhagParticles2	0.0357738	0.0207261	-0.0015616	-0.0618849	-0.0362626	-0.0221012	-0.0460084	0.0188923	0.0686223	0.0119916	0.0138681	-0.00615536	0.0341422	-0.0570578	-0.0291007	-0.033149	-0.0201206	-0.00874775	-0.0745157	0.0291071	0.0372246	0.00361168	-0.100994	-0.193089	0.0451024	-0.0147749	0.0464317	-0.00169675	0.0542919	-0.0267552	-0.00200801	-0.0558582	0.0424451	-0.051551	-0.0259601	-0.00990424	0.0444878	0.0450654	0.0314013	0.00267949	-0.0157844	-0.0171617	-0.0209151	0.00543148	-0.0172137	0.0429035	-0.0293316	0.0239961	0.00995244
AreaFraction_ShanbhagParticles2	0.0357852	0.0206926	-0.0015927	-0.061867	-0.0362829	-0.0220926	-0.0459903	0.0188371	0.0686165	0.0119602	0.0138166	-0.00616739	0.0341949	-0.0572043	-0.0291805	-0.0330684	-0.0201683	-0.00871685	-0.0744214	0.0290555	0.0374106	0.00367858	-0.100639	-0.193133	0.0450972	-0.0145553	0.0465908	-0.00155308	0.0542905	-0.0266407	-0.00204078	-0.0559483	0.0425773	-0.0516844	-0.0257904	-0.00975401	0.0443201	0.0452507	0.0312719	0.00250973	-0.0156387	-0.0171878	-0.0209978	0.0054926	-0.0172784	0.042843	-0.0290653	0.0238011	0.00993454
Count_ShanbhagParticles3	0.0315246	0.0125733	-0.0017836	-0.0602202	-0.033969	-0.0238845	-0.0525753	0.0185873	0.0736618	0.0160236	0.0151882	-0.00801395	0.0309434	-0.051557	-0.0258998	-0.0264808	-0.00790682	-0.00842183	-0.0759198	0.0280741	0.0362483	-0.00168613	-0.0907653	-0.183865	0.0333083	-0.0021164	0.0365206	0.00478411	0.0497554	-0.0321695	-0.00310373	-0.0633455	0.0419487	-0.0556907	-0.0258838	-0.000481249	0.0396332	0.0492007	0.0271628	-0.00473858	-0.0191707	-0.00429709	-0.0143707	0.0152459	-0.0203862	0.0545998	-0.0474502	0.0228236	0.0117108
TotalArea_ShanbhagParticles3	0.0306631	0.0125595	-0.00318321	-0.0584026	-0.0326591	-0.0248972	-0.0530004	0.01809	0.0732475	0.0134798	0.0158987	-0.00868607	0.0301839	-0.0535342	-0.0258983	-0.0248415	-0.00568361	-0.00866647	-0.0768163	0.0268411	0.0350094	-0.00185665	-0.0898065	-0.185326	0.0322381	-0.000368415	0.0358955	0.00420763	0.0489058	-0.0319858	0.000500363	-0.0620874	0.0427719	-0.0545871	-0.0274211	-0.000560231	0.0409181	0.0466631	0.0277652	-0.00417584	-0.0213876	-0.00360641	-0.0131784	0.0129429	-0.0197214	0.0583899	-0.0476262	0.0224116	0.0136967
AreaFraction_ShanbhagParticles3	0.0306612	0.0124987	-0.00320463	-0.0584208	-0.0326601	-0.0249395	-0.0529749	0.0180739	0.0733643	0.0134425	0.015881	-0.00866923	0.029929	-0.0534203	-0.0259937	-0.0248932	-0.00569109	-0.00854574	-0.0770129	0.0270461	0.034931	-0.0017983	-0.0897775	-0.185485	0.0322182	-0.000369969	0.0358116	0.00395406	0.0490598	-0.0317767	0.000729029	-0.061976	0.0426581	-0.0548124	-0.0273816	-0.000467315	0.0406263	0.0463993	0.027579	-0.00433158	-0.0214027	-0.0036947	-0.0130263	0.0127024	-0.0198542	0.0586544	-0.0477856	0.0226773	0.0133993
Count_TriangleTotal	0.0206563	-0.00935091	0.00325489	0.0086399	0.0462923	0.0373635	0.00669327	0.0586404	-0.0829811	0.0578142	0.0112973	-0.0572654	-0.00633043	-0.025515	-0.00342471	-0.0144285	0.0358129	0.00459266	-0.0296354	-0.0582082	0.0457189	0.0253169	-0.00445092	-0.0155516	-0.04033	0.0950483	-0.0307231	-0.0931406	0.106594	-0.00362755	0.0386404	-0.00886634	-0.0496641	-0.00712214	0.0222685	0.0289943	0.0657234	-0.0202634	-0.0146609	-0.0112517	0.000445096	-0.0405736	-0.000520064	0.0202421	0.00758201	0.00545672	0.0328636	-0.00543436	0.000220879
TotalArea_TriangleTotal	-0.0700683	0.0175782	-0.0112174	-0.00592628	-0.0169427	-0.00496618	0.0179932	-0.022836	0.0667475	-0.00731109	-0.0118955	-0.000433296	0.0372169	0.0188224	0.0456096	-0.0491475	-4.08e-05	-0.0258586	0.0471313	-0.00691763	-0.00452901	-0.0391213	0.0257543	0.00858726	-0.0169885	-0.0115139	0.0718426	-0.0286256	0.00862152	-0.00909117	0.0590371	0.0228	0.0147294	-0.0383513	0.0223949	-0.0769351	0.00120054	0.0267028	-0.00122395	0.031622	-0.0044767	0.0143554	-0.00855745	-0.0456958	-0.0557797	-0.00672191	-0.00232737	0.00670914	0.0171747
AverageSize_TriangleTotal	-0.0488177	0.0147361	-0.0337893	-0.00613429	-0.0205231	0.00431734	0.0241439	-0.0203687	0.0498613	-0.0112128	-0.0390651	0.0478709	0.0540951	0.0388267	0.0944726	-0.0417509	0.0136108	-0.113981	0.014333	-0.00849818	-0.0454387	0.012755	0.00516208	0.0129168	-0.0146873	-0.00619719	0.0687171	-0.0132053	0.0234766	-0.0346518	0.0640497	0.0277143	0.0346369	0.0197451	-0.0063429	-0.106519	-0.0176224	0.0537392	0.0132109	-0.0199388	0.00947825	0.0245838	0.00891106	-0.011837	-0.03756	0.0558706	-0.0285525	-0.0057698	-0.0173763
AreaFraction_TriangleTotal	-0.0700703	0.017584	-0.0112158	-0.00592414	-0.0169369	-0.00496886	0.0179738	-0.0228282	0.0667495	-0.00732251	-0.0118811	-0.000462111	0.0372186	0.0188192	0.0456086	-0.0491824	-3.1e-05	-0.0258468	0.047128	-0.00694062	-0.00455479	-0.0391454	0.0257516	0.00860078	-0.0170216	-0.0115228	0.0718466	-0.028633	0.00862419	-0.0090594	0.0590222	0.0228074	0.0147254	-0.0383058	0.0223714	-0.0769273	0.00120395	0.0266932	-0.00124391	0.0315967	-0.00444167	0.0143403	-0.00858225	-0.0456889	-0.0557908	-0.00670144	-0.00231137	0.00668493	0.017186
Mean_TriangleTotal	-0.059088	0.0167319	-0.0258464	0.013832	-0.0413763	0.0441074	-0.00245506	-0.0154584	0.0438703	0.00973518	-0.0146588	0.0475062	0.0396823	0.0222697	0.062556	-0.0216647	-0.0174717	-0.104005	-0.0250537	-0.00198219	-0.0468857	0.0666079	-0.0219585	0.0229305	0.00275606	0.0211275	0.0347001	-0.00896285	0.0351967	-0.0583591	0.0258218	-0.00912216	0.0436124	0.0215588	0.0222121	-0.0642588	-0.0389297	0.01424	-0.0164263	0.00383214	-0.0344055	0.021117	-0.0032916	-0.00277349	-0.0181835	0.0527595	-0.0471213	-0.000455387	-0.0663771
Mode_TriangleTotal	-0.0567882	0.0157795	-0.0258541	0.0125892	-0.0382313	0.0425235	-0.00328203	-0.0151072	0.0445725	0.0125047	-0.0140227	0.0447907	0.0366882	0.0217365	0.0656432	-0.0127807	-0.0201504	-0.109275	-0.0231113	-0.000777128	-0.0528873	0.0703078	-0.0207669	0.024001	0.00394095	0.0154542	0.0394294	-0.0139395	0.0363994	-0.0602855	0.0267272	-0.00836894	0.0448674	0.0203333	0.0233587	-0.063165	-0.0326975	0.0132901	-0.0113017	-0.00183004	-0.0300316	0.020336	-0.00714481	-0.000687387	-0.0201275	0.0449607	-0.0511304	-0.00115512	-0.0663156
Perim._TriangleTotal	-0.0436932	0.0155425	-0.0324002	-0.00800845	-0.0165708	-0.0145877	0.0202706	-0.0216874	0.0492941	-0.00940663	-0.0424655	0.0538822	0.0490496	0.0379923	0.0841817	-0.0359836	0.0146752	-0.112513	0.0166632	-0.00877953	-0.0361439	-0.0113886	0.0266026	0.0124725	-0.0223364	-0.0170861	0.0767097	-0.0209332	0.0135433	-0.0325302	0.0780365	0.030665	0.0287126	0.0117364	-0.00836676	-0.108342	-0.0140284	0.0636395	0.0198643	-0.0194792	0.0210513	0.0235962	0.013333	-0.0127471	-0.0495432	0.0491962	-0.0324574	-0.00875315	0.0107952
Major_TriangleTotal	-0.0472627	0.0154699	-0.0336184	-0.0055874	-0.0213312	-0.000268076	0.0189686	-0.0216386	0.0498876	-0.010839	-0.0390437	0.0565496	0.0493297	0.0364846	0.0873993	-0.0320275	0.01246	-0.119958	0.0114903	-0.0116953	-0.0365879	0.00545304	0.0167501	0.0160285	-0.0149645	-0.0150852	0.0745198	-0.0204736	0.0217002	-0.0367227	0.0706222	0.0264105	0.031595	0.0173835	-0.0101394	-0.109764	-0.0184077	0.0569739	0.0149536	-0.0234561	0.0103535	0.0231138	0.0109511	-0.00787258	-0.0428653	0.0542627	-0.0313582	-0.00606429	-0.00464712
Minor_TriangleTotal	-0.0493159	0.0155886	-0.034138	-0.00491938	-0.0225135	0.00334204	0.0221995	-0.0191094	0.0473518	-0.00854238	-0.0396197	0.0525299	0.0536599	0.0388138	0.0928998	-0.0432572	0.010718	-0.114457	0.011706	-0.00513291	-0.0462544	0.0122915	0.00814576	0.0104448	-0.0181371	-0.00446968	0.0667373	-0.0116396	0.0241832	-0.0352152	0.0654511	0.0255863	0.0325867	0.0203511	-0.0031126	-0.102284	-0.0171331	0.0507733	0.0131519	-0.0181517	0.00927515	0.0274199	0.00753713	-0.0116855	-0.0405004	0.0548849	-0.0294402	-0.00719132	-0.0152937
Angle_TriangleTotal	-0.0142617	0.00766032	-0.00819086	-0.00907479	-0.0350924	-0.0251531	-0.0224155	-0.0279765	0.0392409	-0.037151	-0.0113905	0.0439958	0.0152206	0.0254976	-0.000262515	-0.0107016	-0.00741119	-0.00842072	0.0174908	-0.00751588	-0.0312658	0.016465	-0.00346115	0.0234091	0.00742941	0.0246861	0.00923214	-0.00243153	3.57e-05	-0.0601548	0.0205083	0.033417	0.00300991	0.0233523	0.00241826	0.00626631	-0.00215097	0.00865733	0.0169452	-0.00223749	-0.0105969	0.033125	-0.0145534	-0.0639333	0.0248323	-0.00925887	-0.0630495	0.0164002	0.0423206
Circ._TriangleTotal	-0.00454633	-0.0115922	0.00771601	0.0131277	0.00884653	0.0775834	0.0266003	0.0377145	-0.0386407	0.0498539	0.00892438	-0.0521493	-0.00102664	-0.0196451	-0.00204739	-0.0293269	0.00112904	0.0278251	-0.0258694	-0.0366528	0.0392267	0.0323299	-0.0423352	-0.0119998	0.0011989	0.0490634	-0.0585123	-0.0152367	0.0454694	0.0391511	-0.0372193	-0.0616771	-0.0105787	-0.0149214	0.0177533	-0.0157802	0.00576434	-0.0815035	-0.0395603	0.0237778	-0.0637779	-0.0326478	0.012864	0.0367346	-0.0142024	0.00885222	0.0641226	0.0276798	-0.0297412
Solidity_TriangleTotal	-0.0480692	0.00613914	-0.0170472	0.0184959	-0.023051	0.0753217	0.00965372	0.00846282	0.0159281	0.0315357	-0.0069426	0.00977419	0.0371902	0.00890375	0.0679844	-0.0395445	-0.0135727	-0.0752869	-0.0438221	-0.0277917	-0.012456	0.0694938	-0.0342005	0.0176747	-0.0016868	0.043799	0.0031261	-0.0126919	0.0587797	-0.0197742	0.00124126	-0.0353543	0.0235991	0.0245213	0.0150542	-0.0695268	-0.0211729	-0.0316473	-0.0355913	1.8e-05	-0.0570163	-0.00490634	-0.00164979	0.0216907	-0.0347731	0.0516893	0.00687426	0.0141477	-0.0609944
IntDen_TriangleTotal	-0.0531232	0.0142038	-0.028279	0.00870738	-0.0329811	0.0399689	0.0077928	-0.017229	0.0450399	0.00950646	-0.0184004	0.0344716	0.0458211	0.0273828	0.0736397	-0.0348162	-0.00808733	-0.108253	-0.0184245	0.000211382	-0.0599886	0.0710214	-0.0330798	0.0206943	0.00277988	0.0277898	0.0303994	-0.00103103	0.037979	-0.0618511	0.0239541	-0.00142322	0.0511753	0.0287637	0.0203387	-0.0617365	-0.0372918	0.0156816	-0.0142363	0.00251488	-0.0304534	0.023906	0.00167003	-0.00350391	-0.0121667	0.0534719	-0.0511033	-0.00101659	-0.0765032
Median_TriangleTotal	-0.0579416	0.0162989	-0.0264333	0.0129977	-0.0403321	0.0430623	-0.00249653	-0.0136589	0.0433579	0.00990336	-0.0153508	0.0473288	0.0389212	0.0228189	0.0637293	-0.020259	-0.0187446	-0.106113	-0.0260759	0.00038973	-0.0503243	0.0684699	-0.0202707	0.0230175	0.00227388	0.0207222	0.034243	-0.0112017	0.0347023	-0.0610088	0.0288394	-0.00680736	0.0469173	0.0212113	0.0241015	-0.0622795	-0.038241	0.0146692	-0.0148603	0.00214439	-0.0312608	0.022037	-0.00667824	0.000575697	-0.0208711	0.0492768	-0.0493277	-0.00283668	-0.0656294
Skew_TriangleTotal	0.020488	-0.00937811	0.0164028	0.0225136	0.0136904	0.0512443	-0.0198226	0.0138664	-0.0437836	0.0602046	0.0277589	-0.0482697	-0.0117387	-0.0274742	-0.0404475	0.0087653	4.45e-05	0.0641796	-0.0729733	-0.012396	0.0426898	0.0259364	-0.0167658	-0.0023214	0.0109967	0.0583598	-0.0372864	0.00819935	0.0214011	0.00965195	-0.0528423	-0.0309161	-0.0549376	0.0138564	-0.00677607	0.0676418	0.0197804	-0.0170558	-0.0153821	0.0278454	-0.0264598	-0.0268131	-0.00807051	0.00714361	-0.00457455	0.00230755	0.0382951	0.0240749	-0.0183011
Kurt_TriangleTotal	-0.00227463	0.00318173	-0.0225262	-0.0206433	0.00355335	-0.0351571	0.0294026	-0.0030198	0.0129084	-0.0362915	-0.0376698	0.0244988	0.0152266	0.025472	0.0507449	-0.00697912	0.039885	-0.0311255	0.0527978	-0.0271162	0.0208791	-0.0633978	0.0439442	0.000282221	-0.0107981	-0.0519448	0.0629044	-0.0199394	-0.00395712	0.0376791	0.0617029	0.0286774	-0.00997525	-0.0143624	-0.0422316	-0.0881315	0.027792	0.0483714	0.0403955	-0.0486294	0.0534044	0.00639047	0.00453556	-0.0152843	-0.0463608	0.0299357	0.0290979	0.00341835	0.0584207
Count_TriangleParticles1	0.0689998	-0.0184511	0.0233309	-0.00629853	0.0274705	0.028437	-0.000625326	0.0335673	-0.0312859	-0.0449042	1.74e-05	0.0487706	-0.0349196	-0.000196144	-0.0510601	-0.0314108	0.0317639	-0.061225	0.0504646	0.00474266	-0.0258993	0.0617736	-0.0270579	0.0175214	-0.0146284	0.0337245	0.0869191	-0.0494859	0.0354245	-0.00062991	0.0122017	-0.0628488	0.00473404	-0.00852949	0.00525188	-0.0430822	0.0378148	-0.029524	-0.0316056	0.00436095	-0.0287861	-0.00923402	0.0176269	-0.00164209	0.0251522	-0.0341719	0.0137682	0.0140299	0.00918498
TotalArea_TriangleParticles1	0.0729942	-0.00783109	0.021365	-0.0167716	0.0200362	0.002897	0.00162363	0.00938198	-0.0065061	-0.0598411	0.000681203	0.0506631	-0.0353989	-0.00187231	-0.0430871	-0.0235576	0.00460772	-0.0470372	0.0381209	0.0161117	-0.0365778	0.0635991	-0.0275405	0.0110689	-0.000398469	0.0120434	0.0962209	-0.0233817	0.0174358	0.00528654	0.01457	-0.0452269	0.00614189	-0.00551934	0.00542783	-0.0106808	0.0203625	-0.0237728	-0.0268878	-0.019476	-0.0536755	-0.0131863	0.0349305	0.00719205	0.0154013	-0.0606824	0.00187263	0.0220321	0.0224282
AverageSize_TriangleParticles1	-0.0677354	0.0287282	-0.0298121	-4.51e-05	-0.0188893	0.00983525	0.0163903	-0.0413395	0.0481032	0.0235476	-0.00869984	-0.0504157	0.0443352	0.00402336	0.061683	0.0218674	-0.0529963	0.0594035	-0.0807789	-0.0251086	0.0407013	-0.0324389	0.00894374	-0.0203026	0.00371714	-0.000701717	-0.0401914	0.0300971	0.00409903	0.000420974	0.00652726	0.0405488	-0.0225201	0.0261215	0.0151115	0.0501783	0.0022353	0.0132607	-0.0131228	-0.0357989	0.00308408	-0.0126426	0.00158312	0.0367924	-0.0308334	-0.0155349	-0.0101924	-0.0136078	0.00858598
AreaFraction_TriangleParticles1	0.0729892	-0.00785667	0.0213449	-0.0168435	0.0200523	0.00286742	0.00162087	0.00928023	-0.00650145	-0.0596628	0.000601053	0.050552	-0.0351476	-0.00182412	-0.0432519	-0.0235268	0.00451636	-0.0471495	0.0383587	0.016079	-0.0367407	0.0635481	-0.0278407	0.0111088	-0.000577127	0.0121465	0.096361	-0.0234751	0.0171864	0.00536605	0.014678	-0.0452527	0.00581827	-0.00565032	0.00528743	-0.010605	0.0204094	-0.0235071	-0.0269668	-0.0195701	-0.0534407	-0.0130239	0.0350742	0.00707873	0.015306	-0.0607989	0.001763	0.0216998	0.0225994
Mean_TriangleParticles1	-0.00461509	0.0182991	-0.0922088	-0.00896579	-0.0349629	-0.0268006	-0.00940396	-0.0628813	0.0157205	0.0593937	-0.0180826	0.0337047	0.0178965	-0.0220439	0.022454	0.0420169	0.0341101	-0.0212256	-0.0256158	-0.0428643	0.0839672	-0.0270596	-0.000774728	0.0268607	0.0258529	-0.0209553	-0.0605009	0.0419044	-0.0145403	0.0206132	-0.00921384	-0.00925549	-0.00695226	0.011682	-0.0437423	-0.0126131	-0.0446427	0.0408943	0.0445551	-0.0053441	0.00933489	-0.0117253	-0.0280436	0.0167533	-0.0080074	0.0542294	-0.00457729	0.0145927	-0.0171991
Mode_TriangleParticles1	-0.00499855	0.0184051	-0.0922862	-0.00889521	-0.0350327	-0.0263941	-0.00934874	-0.0627732	0.0156482	0.0593983	-0.0182324	0.0334053	0.0180405	-0.0219942	0.0227779	0.0422077	0.033837	-0.0209421	-0.0257954	-0.0430451	0.0841066	-0.0269984	-0.000817032	0.0268289	0.02589	-0.0209447	-0.0604818	0.0418588	-0.0143399	0.0207479	-0.00907931	-0.00930004	-0.00713646	0.0116891	-0.0435292	-0.0124825	-0.0444323	0.0409073	0.0443904	-0.00568569	0.00902275	-0.0117732	-0.027839	0.016814	-0.00805733	0.0538768	-0.00469582	0.0147493	-0.017146
Perim._TriangleParticles1	-0.0629015	0.0308978	-0.0273186	-0.0016009	-0.0204307	-0.00587932	0.0114825	-0.0456484	0.0524432	0.0161981	-0.00671109	-0.0469547	0.0416951	0.00513454	0.0628084	0.0230794	-0.061888	0.0625658	-0.0811465	-0.0196502	0.0345829	-0.0314574	0.0107077	-0.021257	0.00883651	-0.000725292	-0.031342	0.0305032	0.00346377	-0.0023493	0.012819	0.0507751	-0.0211398	0.027836	0.0157716	0.0648193	-0.00535906	0.0150112	-0.0104535	-0.0471367	-0.00528229	-0.0148126	0.00673576	0.0271119	-0.0352899	-0.0278575	-0.0139017	-0.01809	0.0135996
Major_TriangleParticles1	-0.0533002	0.028946	-0.0386795	-0.000155775	-0.0232598	-0.0235158	0.00236464	-0.0511093	0.0478521	0.0531446	-0.0047566	-0.0370037	0.0471609	-0.00461366	0.0578426	0.0172754	-0.0558579	0.0555085	-0.0947438	-0.0164139	0.0389907	-0.0420195	0.0231541	-0.0110626	0.00112591	0.00397047	-0.0549818	0.0270672	-0.00197109	-0.000372201	0.00878059	0.0510805	-0.0239988	0.0314218	-0.0105508	0.0547923	-0.0146808	0.00924107	-0.00253496	-0.0329287	0.018628	-0.0112839	-0.0172056	0.0288251	-0.0443208	-0.0025958	-0.00392853	-0.0193069	0.0083806
Minor_TriangleParticles1	-0.0676988	0.0282676	-0.030025	-0.00259114	-0.0213359	0.009201	0.0208912	-0.0432983	0.0509035	0.0187405	-0.0103018	-0.0485651	0.0410444	0.00369394	0.0623911	0.0245579	-0.0550643	0.0555711	-0.0770869	-0.0245549	0.040557	-0.0327292	0.00862357	-0.0209465	0.00546713	-0.00631335	-0.0368401	0.0302312	0.000453042	0.00164322	0.00814442	0.0359279	-0.0215862	0.024217	0.0155286	0.0494032	-0.000191073	0.0133413	-0.0131684	-0.0406701	-0.000445785	-0.0114847	0.00566015	0.0400051	-0.0297364	-0.0166881	-0.0150413	-0.0119959	0.00814208
Angle_TriangleParticles1	-0.0111995	0.0162002	-0.0390862	-0.00424975	-0.0244089	-0.0677968	-0.00162084	-0.0547572	0.0285116	0.0864026	-0.0119468	0.0153784	0.0214516	-0.0144181	0.0366834	0.00603523	-0.0554243	0.0238423	-0.0833019	-0.00342185	0.0506166	-0.0601463	0.0466936	0.0035011	-0.00856817	0.00701384	-0.0689181	-0.00222638	-0.0196644	0.0227682	0.0360702	-0.0100398	-0.00543882	0.0191415	-0.0643432	0.037712	-0.0526887	-0.00641969	0.0243409	-0.0219573	0.046629	0.0329614	-0.0462125	-0.0110848	-0.0904925	0.0345225	-0.00694068	-0.0231305	-0.00192042
Circ._TriangleParticles1	0.0198228	-0.0228961	-0.0217209	0.000944324	0.00789526	0.0196952	0.0131481	0.0120668	-0.0275576	0.0985439	0.00153394	0.00923007	0.00307559	-0.0267449	-0.032959	-0.0240705	0.0600474	-0.052921	0.00186885	0.00431144	0.0142874	-0.0236109	0.011313	0.0307876	-0.0302042	-0.0156552	-0.0770746	-0.00401821	-0.0141223	0.0166502	-0.0389823	-0.0528536	-0.00307351	-0.0149714	-0.0651757	-0.0968066	0.00608728	-0.0193896	0.00126697	0.0746589	0.0743419	0.0260185	-0.0576318	0.0435158	0.00987756	0.103722	0.0196254	0.0324315	-0.0313297
Solidity_TriangleParticles1	-0.0305208	-0.00690273	-0.0151443	0.00901053	0.0115544	0.073974	0.0117683	0.0192673	-0.0155422	0.0639807	-0.00747068	-0.0319198	0.0315267	-0.00696609	0.0010542	-0.014589	0.0342082	0.00259564	-0.0211823	-0.0303301	0.0334211	-0.0155748	-0.0203804	0.0062071	-0.0207732	-0.00152	-0.0684426	0.0180307	0.0134152	0.0094105	-0.0492142	-0.0256484	-0.00414225	0.00108705	-0.00643918	-0.0629409	0.0360926	-0.025555	-0.0351842	0.0568872	0.0629865	0.0109592	-0.039837	0.0601035	0.0323286	0.0715128	0.0235897	0.0234075	-0.027972
IntDen_TriangleParticles1	-0.0356292	0.0253353	-0.08421	-0.00555305	-0.0324888	0.00334218	0.0038423	-0.0615205	0.0210973	0.0624906	-0.0151043	-0.00429859	0.0307916	-0.0190099	0.0432574	0.0371484	0.00918385	0.00787775	-0.0594965	-0.0421397	0.0835103	-0.0302619	0.00113922	0.0113237	0.0161034	-0.00760591	-0.0692573	0.0402666	0.00485274	0.016673	-0.00677928	0.00160849	-0.0246977	0.020788	-0.0202423	0.0130405	-0.0255031	0.0376415	0.0190508	-0.0196182	0.0106726	-0.0250135	-0.0184992	0.0330937	-0.0183211	0.0274925	-0.0117467	0.00862729	-0.0124872
Median_TriangleParticles1	-0.00468756	0.0183534	-0.09218	-0.00895256	-0.0349515	-0.026858	-0.00949976	-0.0628745	0.0157556	0.0593589	-0.0180852	0.0336873	0.017932	-0.0220317	0.0225263	0.0420529	0.0341008	-0.0211732	-0.0256441	-0.0429097	0.0840235	-0.0270706	-0.00073286	0.02688	0.0259012	-0.0210295	-0.060479	0.0419207	-0.0145174	0.0206115	-0.00918202	-0.00917225	-0.00692552	0.011666	-0.0437721	-0.0125999	-0.0447169	0.0408883	0.0446525	-0.00534499	0.00929006	-0.0117339	-0.028037	0.0166925	-0.00804162	0.05415	-0.00453814	0.0145868	-0.0171922
Skew_TriangleParticles1	0.0560519	-0.036747	0.029821	0.00211649	0.0189219	0.0265885	0.0140645	0.0435206	-0.0358815	-0.0152414	0.00798217	0.0246096	-0.0312279	0.00540361	-0.0596319	-0.0464254	0.0420503	-0.0499515	0.0394341	0.0209628	-0.0441586	0.0266433	-0.00391859	0.0066932	-0.040983	0.0584487	0.0426549	-0.0611289	0.0287892	-0.0236142	0.0123786	-0.0259347	-0.0067006	-0.00981322	0.00990631	-0.0294017	0.0509641	-0.0211645	-0.0427339	0.0227726	0.0243579	0.00623593	-0.00964466	-0.00756078	0.0132237	0.00664517	0.0168126	-0.00367138	-0.00142831
Kurt_TriangleParticles1	0.00505151	0.00810925	-0.00266673	0.00293137	-0.0131132	0.0380988	0.00556987	-0.0209153	-0.00710268	-0.0627854	-0.0103556	-0.00131413	-0.0075243	0.0172914	0.0383522	0.00451402	0.0123374	0.00271869	0.000937647	-0.0551243	0.0298205	0.0233024	-0.052803	0.00600797	0.0151619	0.0314627	0.0970339	-0.00776364	0.0392592	0.0375789	0.0155163	-0.0525539	-0.0299438	0.0190895	-0.00781535	0.0289033	0.0344641	-0.00126091	-0.0381684	-0.00793279	-0.0777203	-0.0244124	0.0388647	0.00881135	-0.0277132	-0.0571972	0.00791572	0.00428243	0.00935777
Count_TriangleParticles2	-0.0369994	0.0368635	-0.00352307	-0.0154074	0.0344047	0.0343995	0.0303614	-0.0114282	0.000556477	-0.0178993	0.00537925	-0.087885	0.0110315	0.000187437	0.0797947	0.029835	-0.0479539	0.061467	-0.0235826	-0.0322409	0.0139236	0.0120703	-0.0346938	-0.0476624	0.0163279	0.00573314	-0.00436117	0.0306363	0.0213305	0.0172626	0.011477	0.034419	-0.0107461	-0.00244776	0.0782367	0.0791217	0.0229321	0.0137582	-0.0143159	-0.0615701	-0.0640296	-0.0431526	0.0802405	0.0249452	0.0205359	-0.0785464	-0.0202303	0.00646323	0.0204686
TotalArea_TriangleParticles2	-0.0517681	0.0341283	-0.0106482	-0.0100847	0.0253054	0.0370543	0.0344163	-0.00969885	0.000717766	-0.00919952	0.00108862	-0.0918527	0.016869	0.00324022	0.0861584	0.0364917	-0.0464427	0.0707754	-0.0248963	-0.03412	0.0259373	-0.0036127	-0.0283783	-0.0492666	0.0126929	0.00590001	-0.0254204	0.0335367	0.0195436	0.0111982	-0.000902045	0.037886	-0.00873529	0.000701121	0.0764461	0.0736976	0.0207554	0.0204253	-0.00927479	-0.0540924	-0.042348	-0.033485	0.0628227	0.018585	0.0241337	-0.0541794	-0.0157035	-0.00466752	0.00825798
AverageSize_TriangleParticles2	-0.076838	0.0195947	-0.0210851	0.00916189	-0.0113945	0.0186764	-0.0055798	-0.00839786	0.010276	0.0493841	0.00208237	-0.053762	0.0386846	-0.00666801	0.0564782	0.023171	-0.0294279	0.0668455	-0.0403138	-0.033894	0.0536595	-0.0423214	2.74e-05	-0.0263835	-0.000580398	-0.00543308	-0.0825639	0.0269757	0.0131385	0.00141224	-0.0214637	0.0259997	-0.015394	0.00618152	0.0472053	0.0363437	0.0133796	0.0295069	0.00996244	-0.00461232	0.0218472	-0.0108952	-0.00528959	-0.0096262	0.0152065	0.0165191	-0.021637	-0.0196169	-0.0172045
AreaFraction_TriangleParticles2	-0.0517561	0.0341517	-0.0106459	-0.0100864	0.0253085	0.0370013	0.0344208	-0.00967898	0.000801579	-0.00925204	0.00109775	-0.0917964	0.0168288	0.00329927	0.0861495	0.0364886	-0.0464895	0.0707984	-0.0249894	-0.0341602	0.0258903	-0.00366444	-0.0284985	-0.0493292	0.0126112	0.00594616	-0.0254097	0.0335417	0.0195905	0.011217	-0.000811915	0.0379329	-0.00878839	0.000655091	0.0764284	0.0737165	0.020626	0.0204688	-0.00929429	-0.053912	-0.0422383	-0.0334417	0.0628544	0.0186424	0.0241765	-0.0542641	-0.0157769	-0.00455665	0.00826029
Mean_TriangleParticles2	0.0186624	0.0146435	-0.0850309	-0.000677408	0.00420803	-0.0111975	-0.0390761	-0.0394519	-0.00847976	0.053289	-0.0145608	0.0253494	0.0150977	-0.0269823	0.00812099	0.0143151	-0.00279034	-0.0136047	0.00455559	-0.0370946	0.0681664	-0.0327894	0.026208	0.0374601	0.0134643	-0.014699	-0.0567065	0.036772	-0.00887934	-0.0102023	0.0202259	0.00633338	-0.0298033	0.0238957	-0.062705	-0.0154771	0.00225694	0.0480865	0.0995289	0.0205259	0.0255367	-0.00631325	-0.021121	-0.0550715	0.0110728	0.0385455	-0.0198046	-0.0163767	0.0031399
Mode_TriangleParticles2	0.0174069	0.0149462	-0.0854651	-0.000455954	0.00361406	-0.010564	-0.0394692	-0.0399839	-0.00830262	0.0534087	-0.0144681	0.0244103	0.0156209	-0.0267929	0.0079242	0.0146584	-0.00216461	-0.0129048	0.00475868	-0.037507	0.0682541	-0.0328189	0.0258595	0.0372012	0.0137771	-0.0147423	-0.0572114	0.0372933	-0.00830228	-0.0106261	0.0201702	0.0072344	-0.0303971	0.0239636	-0.063061	-0.0150045	0.00256885	0.0488171	0.0997532	0.0208313	0.02512	-0.0069105	-0.0206281	-0.0550008	0.0108964	0.0374616	-0.0198692	-0.0159147	0.00217677
Perim._TriangleParticles2	-0.0400143	-0.00561693	-0.00337824	0.0200883	0.00966926	0.0405171	-0.015012	0.0422572	-0.0302202	0.0436684	0.0015405	-0.0289299	0.0314349	0.00685496	0.0151958	0.0167392	0.0250118	0.0301951	-0.0107687	-0.0139248	0.0212251	-0.00124883	-0.026141	-0.0217579	0.000471677	0.00601615	-0.0621306	0.00693064	0.0295391	-0.014014	-0.0482982	-0.00153486	-0.00748844	0.00494438	0.0394093	0.0106712	0.0390987	0.014227	-0.0481051	0.03804	0.052499	0.0243626	-0.0498308	-0.0167	0.0253807	0.0487329	0.0235987	-0.0540985	-0.0410624
Major_TriangleParticles2	-0.046021	0.00608142	-0.0261665	0.0202077	-0.00370325	0.0137405	-0.0270767	0.0132036	-0.0183091	0.0820537	-0.000524496	-0.0313001	0.0460696	-0.000327573	0.0208709	0.0154971	0.00822319	0.0397836	-0.0353642	-0.00689677	0.0307867	-0.0246127	-0.00471189	-0.0162728	0.00511376	-0.00588771	-0.103968	0.0221428	0.00640593	-0.0177684	-0.0418079	0.0287958	-0.0095652	0.00934167	0.000625763	0.0154168	0.0136038	0.00697706	-0.0293875	0.0431987	0.0736774	0.0287605	-0.0662394	-0.0189923	0.00495319	0.06806	0.0224457	-0.0530545	-0.050565
Minor_TriangleParticles2	-0.0781817	0.0205258	-0.0150201	0.00361277	-0.0100931	0.0240207	0.00557272	-0.012859	0.0181969	0.0245799	0.00235643	-0.0580588	0.0297346	-0.00522504	0.0617398	0.0252652	-0.0371747	0.0655059	-0.0336785	-0.0383662	0.0531407	-0.037208	-0.00278392	-0.0285911	0.000765075	-0.00595152	-0.0589508	0.027553	0.0134858	0.00717991	-0.0144598	0.0199451	-0.0152162	0.00364624	0.0624048	0.0399919	0.0162098	0.0349981	0.0198698	-0.0202792	-0.00181932	-0.0216282	0.0192124	-0.00206275	0.02067	-0.00565423	-0.0336295	-0.00719561	-0.00330957
Angle_TriangleParticles2	0.00802657	0.0112777	-0.0202372	-0.000601716	-0.00258151	-0.04214	-0.0101419	-0.0245373	0.00588456	0.0725305	-0.0100481	-0.000261713	0.0136175	-0.00647753	0.00393943	-0.0199887	-0.0211962	0.0365004	-0.0380314	-0.00230504	0.034716	-0.0320113	0.0167677	0.00908869	0.000880655	0.0123127	-0.0830109	-2.35e-05	0.0136809	-0.00285399	0.0385832	-0.0368363	0.00681903	-0.00518345	-0.0441624	0.022085	-0.0541671	-0.00365046	0.00687916	-0.00571334	0.0573802	0.0951195	-0.0229031	-0.0420352	-0.0707784	0.0264765	-0.000546969	0.0189012	0.00936386
Circ._TriangleParticles2	-0.0671387	0.0236525	-0.032308	-0.000863283	-0.0149178	0.0134426	0.0078895	-0.0372359	0.0309142	0.0414691	0.000230808	-0.0559929	0.032366	-0.0130972	0.0588455	0.0239437	-0.0558337	0.0551064	-0.0481623	-0.0297219	0.0565809	-0.0496904	0.0171539	-0.0214085	-0.00356644	-0.00907704	-0.0632823	0.0291039	-0.0122493	0.00887289	0.00459807	0.0317059	-0.0235703	0.0113334	0.0224608	0.031197	0.00434554	0.0324173	0.0452802	-0.021159	-0.00012286	-0.0168388	0.0140059	0.00286341	0.00749191	0.00410514	-0.0397164	0.00499322	0.00315494
Solidity_TriangleParticles2	-0.0702625	0.0273502	-0.0275642	0.00090491	-0.0161405	0.00726619	0.00141497	-0.0351229	0.0306913	0.0385367	0.00211261	-0.0568485	0.034564	-0.00694409	0.0565617	0.0191003	-0.05105	0.0601158	-0.0448445	-0.0315383	0.0496031	-0.0453348	0.0129053	-0.0271194	0.000937966	-0.00917789	-0.0654635	0.0294813	-0.00625422	0.00735215	0.001186	0.0390004	-0.0166656	0.00341932	0.0342324	0.0338072	0.00269355	0.0227498	0.0349653	-0.0190286	-0.00205379	-0.0227128	0.0191363	0.00154457	0.00186024	-0.00518655	-0.0342325	0.00431418	0.000519923
IntDen_TriangleParticles2	-0.0429881	0.0204908	-0.0713631	0.00390435	-0.00668631	0.00105682	-0.0293383	-0.0282046	-0.00150578	0.0767902	-0.00185194	-0.0206208	0.0342214	-0.024386	0.0436094	0.0239347	-0.0168877	0.0369137	-0.0258269	-0.0457354	0.0821906	-0.050495	0.0176124	0.00724676	0.00686402	-0.011351	-0.101908	0.039147	0.00605523	-0.00229625	-0.00756862	0.0153369	-0.0257967	0.017679	0.000566046	0.0195137	0.00358744	0.0519737	0.0713425	0.00419149	0.0300261	-0.0170836	-0.0196026	-0.0357723	0.0172821	0.0359277	-0.0295501	-0.0209131	-0.00777103
Median_TriangleParticles2	0.0181582	0.0147478	-0.0851867	-0.000551574	0.00391892	-0.010976	-0.0393202	-0.0396101	-0.00841279	0.0532767	-0.0145919	0.0251809	0.015254	-0.0269877	0.00817578	0.0145675	-0.00265317	-0.0133597	0.00461141	-0.0373311	0.0683595	-0.0328406	0.0260949	0.0373504	0.0135625	-0.0146852	-0.0569317	0.036902	-0.00876877	-0.0101538	0.020247	0.00661887	-0.0300762	0.024015	-0.0628365	-0.0153102	0.0022664	0.0483148	0.0995806	0.0206129	0.0253816	-0.00642973	-0.0209088	-0.0550491	0.0110027	0.0382582	-0.0199139	-0.0161998	0.00280776
Skew_TriangleParticles2	0.0248766	-0.0271888	0.0272305	-0.00172196	0.00873404	-0.00265988	0.0313595	0.0465604	-0.011826	0.0422831	0.0109972	0.00491053	-0.000609234	0.00294678	-0.03326	-0.0250309	0.0174449	-0.0161092	-0.00936007	0.0293942	-0.0313588	0.00598815	0.00436993	-0.00870318	-0.0378345	0.0361399	-0.0042483	-0.0428883	0.00654895	0.00244063	-0.0128003	-0.0257288	0.015875	-0.0163204	0.0381049	0.000661246	0.00970724	-0.0288668	-0.0764105	0.00917463	0.0584927	0.0301892	-0.0376974	0.0360799	0.00192714	0.0422287	0.0264344	-0.044064	-0.02522
Kurt_TriangleParticles2	0.0352855	-0.00432842	-0.00130209	0.00168896	-0.00202749	0.00658423	-0.0157641	0.00759367	-0.0176387	-0.070021	-0.0200294	0.0293746	-0.0211511	0.00310763	-0.00500146	-0.00705155	0.0470345	-0.0369639	0.0307468	-0.0049101	0.0075195	0.0356167	-0.0148941	0.00367595	0.00653791	-0.00202557	0.0627162	-0.0013545	0.00745737	0.00279593	0.00654613	-0.0352534	-0.00274214	0.00258287	-0.0349216	-0.00683136	0.0120687	0.0175261	0.00656078	0.00605745	-0.0232955	0.0079216	0.0123674	-0.0449107	0.000149122	-0.0276546	0.00322383	0.01894	0.0263102
Count_TriangleParticles3	-0.0692905	0.0152444	-0.0128322	-0.00124392	0.00139495	0.0329714	0.0311802	0.00263662	0.00525317	-0.0137282	-0.0103015	-0.0837078	0.0310297	0.0161459	0.0798011	0.031471	-0.0326442	0.073809	-0.0216086	-0.0375362	0.0330465	-0.0183287	-0.0316896	-0.0483654	0.0135746	0.000554552	-0.0509641	0.0335437	0.018267	0.00716944	-0.013372	0.0406178	-0.00556647	0.0174087	0.0714123	0.0592104	0.00907796	0.0289386	-0.0105121	-0.0446842	-0.0157214	-0.0191223	0.0313746	-0.00259366	0.0244209	-0.021192	-0.0192467	-0.0287175	0.00116629
TotalArea_TriangleParticles3	-0.0717753	0.00519148	-0.00434236	0.000395643	0.00170185	0.0300826	0.0230124	0.00599093	0.0116711	-0.0201007	-0.0156708	-0.0829353	0.0344611	0.0197368	0.0707027	0.0242684	-0.0289053	0.0744995	-0.0204171	-0.0391055	0.024002	-0.0151015	-0.0294407	-0.0534464	0.016947	-0.00721133	-0.0501589	0.0272482	0.012031	0.0060369	-0.000328568	0.0445558	-0.00783761	0.0184483	0.0665397	0.0544709	0.0138693	0.0189132	-0.0113691	-0.043544	-0.0191569	-0.0181426	0.0260976	-0.0132588	0.0237831	-0.0289358	-0.0235644	-0.0277527	-0.00260813
AreaFraction_TriangleParticles3	-0.0717713	0.00518844	-0.00436773	0.000385101	0.00171493	0.0300641	0.0230177	0.00600754	0.0116826	-0.0201267	-0.015688	-0.0829019	0.0344592	0.0197622	0.0707186	0.0242707	-0.0288935	0.0745118	-0.0204076	-0.0391127	0.0240055	-0.0150521	-0.0294325	-0.0534562	0.0169493	-0.00723493	-0.0501223	0.0272797	0.0119959	0.00605852	-0.000285622	0.0445708	-0.00785094	0.0184261	0.0665371	0.0545	0.0138397	0.0189182	-0.0113614	-0.0435934	-0.0191008	-0.0181024	0.0260871	-0.0132138	0.0237831	-0.0288949	-0.0235722	-0.0277289	-0.00259272
Count_YenTotal	0.0679821	-0.0064812	-0.00415274	-0.000933681	-0.0177981	-0.021765	0.00936481	-0.0166781	-0.0160908	0.0138379	-0.0108051	0.0599995	-0.00324803	-0.0070429	-0.0214119	-0.0203433	-0.0042174	0.0157227	0.00557659	-0.0328644	0.0518575	-0.0484204	0.00897224	-0.025596	-0.00532092	-0.00805007	0.0255194	0.0347789	-0.0183116	-0.0544937	0.00629184	-0.000502109	-0.00352781	0.0130061	0.0432264	-0.0265851	0.0296076	-0.0205235	0.0027206	0.0193819	0.0329554	0.0042142	0.000362496	0.0309072	0.0643315	0.0206527	-0.0350306	-0.0280022	-0.0363681
TotalArea_YenTotal	-0.0590832	-0.0153278	-0.0152777	-0.0112666	0.0209092	0.0155452	-0.0378669	0.0222773	0.0568304	-0.00868818	0.0285105	-0.0953331	0.000556791	0.000706779	-0.00657687	0.0518924	-0.00659636	-0.0624897	0.0255525	0.00121344	-0.0416883	0.052536	-0.0453772	0.0318916	-0.00884072	0.015225	-0.0477315	-0.0125318	0.00710196	0.112163	-0.0248064	0.00498203	-0.00107746	-0.0236917	-0.0613647	-0.0229673	0.00988591	0.00113294	0.00550829	-0.0260261	0.0358057	0.0492416	0.016193	-0.053126	-0.00978497	-0.00210124	0.0312181	-0.0529539	0.0335886
AreaFraction_YenTotal	-0.0590828	-0.0153385	-0.0152707	-0.0112693	0.0209159	0.0155545	-0.0378714	0.022284	0.0568227	-0.00870996	0.0285066	-0.0953421	0.000576615	0.000726052	-0.00658485	0.0518764	-0.0066206	-0.0624771	0.0255287	0.00120954	-0.0416637	0.0525569	-0.0453876	0.0318522	-0.00883163	0.015226	-0.0477239	-0.0125428	0.00712095	0.112194	-0.024801	0.00496984	-0.00106833	-0.0236764	-0.0613868	-0.0229111	0.00987941	0.00112525	0.00551726	-0.0260149	0.0358221	0.0493109	0.0161742	-0.0531141	-0.00973138	-0.00214261	0.0312241	-0.0529545	0.0335642
Count_YenParticles1	-0.00748712	-0.0226038	0.0526501	-0.124072	0.000454515	0.032836	-0.0355374	-0.0564359	-0.0441054	0.00848359	-0.0671144	-0.0131361	0.0581447	-0.0381787	-0.0202857	0.0261371	-0.0243653	-0.0102198	0.0123839	0.014249	0.0144401	-0.0215811	0.00682382	0.0184546	-0.0075442	-0.00449717	0.0331958	-0.0173944	0.0204613	-0.00200733	-0.0296133	-0.0102149	0.0204404	0.0389189	0.0171906	0.00312362	0.00117344	0.0118168	0.00340663	0.00985062	0.01198	0.00941319	0.0107294	0.00694737	0.00150711	0.00980945	0.0303669	-0.0514546	-0.0168334
TotalArea_YenParticles1	-0.00743411	-0.025639	0.0542219	-0.123238	-0.00311257	0.0299929	-0.0318233	-0.0562521	-0.0491198	0.00742677	-0.0626459	-0.0130059	0.0610843	-0.0380663	-0.0177716	0.0237785	-0.0254406	-0.0101143	0.0118092	0.0226363	0.016749	-0.0183291	0.00764686	0.02107	-0.00572778	-0.00260502	0.0267124	-0.0182575	0.0137994	-0.0010026	-0.0257853	-0.0112619	0.0193339	0.0374858	0.013905	7.68e-05	0.00343079	0.01693	0.00167203	0.0105907	0.0159401	0.00876393	0.00964433	0.0109478	0.000618112	0.012639	0.0293874	-0.0446491	-0.0112219
AreaFraction_YenParticles1	-0.00775166	-0.0256118	0.0538536	-0.122894	-0.00318626	0.0286445	-0.0327538	-0.0555679	-0.0489203	0.00850979	-0.0620104	-0.0130015	0.0591946	-0.0379488	-0.0171342	0.0219886	-0.0248345	-0.0104816	0.0115617	0.0210691	0.016573	-0.0207644	0.009169	0.0202748	-0.00347881	-0.00304206	0.0259564	-0.0180756	0.0135442	-0.00150296	-0.0268855	-0.0125758	0.0245479	0.0350797	0.015228	-0.000297609	0.00208318	0.0176986	0.00092017	0.00974912	0.0143686	0.0111133	0.0114689	0.0112337	0.00518178	0.00896175	0.0290218	-0.0444048	-0.0119615
Count_YenParticles2	-0.0110825	-0.0356378	0.0589358	-0.114037	-0.0052986	0.0253997	-0.0311531	-0.0473734	-0.0540866	0.00900232	-0.0756096	-0.0188907	0.0704197	-0.0368341	-0.0208667	0.0229174	-0.0180656	-0.00979191	0.00938496	0.0124288	0.00667292	-0.0171721	0.00848716	0.0306629	-0.00755846	-0.0143059	0.0210602	-0.0124775	0.0242495	0.00559581	-0.028829	0.00597905	0.008846	0.0283766	0.00425839	0.00346961	-9.15e-05	0.00223108	-0.00262133	0.0101197	0.018578	0.0189221	0.00727503	0.00815592	-0.00565062	0.0171693	-0.00463948	-0.0178609	0.00448681
TotalArea_YenParticles2	-0.0137866	-0.038174	0.0594918	-0.109124	-0.00471664	0.0239621	-0.0307385	-0.0456028	-0.0544267	0.00719674	-0.0784883	-0.0194044	0.0740538	-0.0361572	-0.0219291	0.0226433	-0.015896	-0.00934142	0.00712979	0.00890023	0.00374343	-0.0185181	0.00848594	0.034631	-0.0076886	-0.0157709	0.0160141	-0.0104341	0.0258337	0.0066603	-0.0250688	0.00834348	0.00435354	0.0269868	0.000840214	0.00446695	-0.00350111	-0.00238508	-0.00396871	0.0123483	0.0205525	0.0191663	0.00359211	0.00772982	-0.00706273	0.0161337	-0.0146272	-0.00798536	0.00761658
AreaFraction_YenParticles2	-0.013789	-0.0380692	0.0594869	-0.109148	-0.00454483	0.0240767	-0.0308801	-0.0456327	-0.0544616	0.00716024	-0.0784566	-0.0192665	0.0738788	-0.0361533	-0.0221476	0.0230285	-0.0157193	-0.00921647	0.00724956	0.00914448	0.00366263	-0.0183318	0.00848294	0.0345607	-0.00762131	-0.0160583	0.0160605	-0.0103719	0.0257744	0.00637869	-0.0253076	0.0087801	0.00442051	0.0265974	0.00105079	0.00439217	-0.00348756	-0.00202776	-0.00389431	0.0123333	0.0203306	0.0191732	0.00367139	0.0073607	-0.00736309	0.0161457	-0.0146609	-0.00863296	0.00733183
Count_YenParticles3	-0.0250647	-0.043879	0.0575347	-0.0780509	0.00240693	0.0159135	-0.0403626	-0.0470631	-0.0415941	0.00382331	-0.0831947	-0.0283049	0.0700208	-0.0371287	-0.0263205	0.0138888	0.00106156	-0.0125486	-0.00116043	0.0120485	-0.00933563	-0.00391187	0.0145073	0.0197948	-0.0101682	-0.0283253	0.00335111	-0.0174225	0.0202128	0.0132097	-0.0061513	0.0339792	-0.014221	0.026516	-0.000518786	-0.0014418	-0.0202642	-0.0435045	-0.00923369	0.013235	0.0113322	0.00679526	-0.017379	-0.0260069	-0.00852392	0.0346127	-0.0586577	0.0409195	0.011811
TotalArea_YenParticles3	-0.0266148	-0.0439538	0.0561833	-0.0704241	0.00509282	0.014841	-0.0421728	-0.0500407	-0.0388713	0.00328519	-0.0833438	-0.0260882	0.0650976	-0.0389891	-0.0281735	0.0126149	0.00415468	-0.00970359	-0.00503107	0.013093	-0.0103422	-0.00100724	0.0147146	0.012082	-0.00792315	-0.0294592	0.00229297	-0.0214613	0.0146103	0.0070742	4.25e-05	0.0425383	-0.0160628	0.0262036	-0.00112188	-0.00438556	-0.0230577	-0.0492755	-0.007363	0.0149126	0.014879	0.000826277	-0.017214	-0.034276	-0.0112005	0.026626	-0.0629248	0.0498837	0.0146564
AreaFraction_YenParticles3	-0.0265734	-0.0439532	0.0561769	-0.0703698	0.00501472	0.0147279	-0.0422077	-0.0500958	-0.0389095	0.00333472	-0.083297	-0.0261682	0.0651803	-0.0390162	-0.0280746	0.0125321	0.00408969	-0.00973382	-0.00506245	0.013118	-0.010215	-0.00100062	0.0146429	0.0120987	-0.00807444	-0.029487	0.00234873	-0.021338	0.0146207	0.00702848	0.000230515	0.0426383	-0.0159905	0.0262169	-0.00113291	-0.00439238	-0.0229331	-0.0493524	-0.00727997	0.0151042	0.0148365	0.000578403	-0.0172314	-0.0342561	-0.0112571	0.0265838	-0.0634197	0.0501158	0.0149669
Count_Skelet1	0.0460394	-0.0166358	-0.0104047	0.0137303	-0.0225815	-0.0475208	-0.00480344	-0.0235238	0.0371142	-0.0696116	-0.0318227	0.0557787	0.0283644	0.0284561	-0.0498702	-0.0145312	0.00605712	0.0315348	-0.0416008	0.0374557	-0.0427143	0.034994	0.0100306	-0.000483658	-0.0352075	0.0185112	-0.0543237	0.0121285	0.043734	0.0441453	-0.03811	0.0661772	0.0336961	-0.00452987	-0.0242046	0.0160698	-0.0766963	0.0132956	-0.0468645	-0.0223901	0.00302169	-0.110496	-0.0218051	0.0380077	0.00463153	0.0514088	0.0454422	0.0630297	-0.0459993
TotalArea_Skelet1	0.0503889	-0.0113033	-0.0113797	0.0127475	-0.0205155	-0.0428793	-4.14e-05	-0.0234511	0.0416531	-0.0810924	-0.0402053	0.0582872	0.0310721	0.0303458	-0.047159	-0.0173257	0.00545917	0.0438083	-0.0448265	0.0408247	-0.0447506	0.0402187	0.00841831	0.00103284	-0.0398396	0.0177953	-0.0511995	0.00278645	0.0474396	0.0484434	-0.0445143	0.0579189	0.0326103	-0.00655984	-0.0169932	0.0156955	-0.0667881	0.00711786	-0.0342584	-0.0312893	-0.000822516	-0.104943	-0.0073815	0.0419034	-0.00237372	0.0475082	0.0414601	0.0647906	-0.0470811
AverageSize_Skelet1	0.0372063	0.0108715	-0.00859436	-0.00590463	0.00692015	0.0147916	0.0443376	-0.00474802	0.0436527	-0.0952736	-0.0639535	0.0236689	0.0335541	0.0400131	-0.00868244	-0.0128091	0.00829682	0.103402	-0.0495752	0.0499983	-0.0187296	0.0110344	0.0187738	-0.00577298	-0.0538615	-0.00756666	-0.02888	-0.0538572	0.0515827	0.0559317	-0.0608841	-0.0364765	0.00148061	-0.0264624	0.0462619	-0.030486	0.0292407	-0.0220301	0.0705414	-0.0391114	-0.0206256	-0.00530442	0.0895012	-0.000744586	-0.0144758	-0.0132421	-0.0179708	0.000511499	-0.0314129
AreaFraction_Skelet1	0.0503819	-0.0113114	-0.0115305	0.0127869	-0.0204964	-0.0430008	-0.000265216	-0.0237084	0.0419366	-0.0812089	-0.0405114	0.0583072	0.0308738	0.0304531	-0.047073	-0.0175267	0.00522646	0.0439465	-0.0448734	0.0412085	-0.0443592	0.0401887	0.00804937	0.00133579	-0.03918	0.0178097	-0.0514433	0.00263729	0.0475121	0.0485184	-0.0441531	0.0570734	0.0321066	-0.00650503	-0.0163205	0.015465	-0.0670413	0.00608708	-0.0338026	-0.0316943	-0.00102974	-0.104466	-0.00722959	0.0420211	-0.00171978	0.04705	0.0409788	0.065168	-0.0471083
Mean_Skelet1	0.0178543	0.00184734	-0.0903447	-0.00212698	-0.016579	0.0634199	-0.0149086	0.00121694	0.010303	-0.0558168	-0.0437963	0.00436867	0.0212029	0.0314937	0.00815568	0.0521495	0.0255538	0.0313676	-0.0141037	-0.0305606	0.03196	0.0314718	-9.28e-05	0.0133973	0.0210179	0.0160129	0.00403109	-0.027902	0.00688605	0.00382194	0.0642068	0.0156907	-0.032699	-0.00453413	-0.0137217	-0.0192137	0.0689891	0.0134456	0.00542358	0.0458712	0.00781056	0.0913566	-0.0242792	0.0197717	0.0160594	-0.0417354	-0.0532056	-0.00343344	0.0186166
Mode_Skelet1	0.0176098	0.00261459	-0.0905592	-0.00298261	-0.0156255	0.0629659	-0.016744	0.000924976	0.00867467	-0.0526261	-0.0412169	0.00163459	0.021076	0.0298421	0.00813374	0.0519758	0.0260679	0.0288413	-0.014869	-0.0307816	0.0312908	0.0316571	-0.000398353	0.0140552	0.0230697	0.015219	0.00392346	-0.0250168	0.00552497	0.00276261	0.0663635	0.0158969	-0.0351629	-0.00501844	-0.0158752	-0.0173749	0.0690004	0.0134031	0.0039192	0.0452465	0.00609127	0.0925073	-0.0255575	0.0203465	0.0167271	-0.0429484	-0.0531119	-0.00204589	0.0202624
Perim._Skelet1	0.0309696	-0.00156529	-0.0134584	-0.0022969	-0.00463939	0.0174964	0.0438006	-0.000610493	0.0420301	-0.100404	-0.0693983	0.0264887	0.0272374	0.0481887	-0.0120547	-0.00643164	-0.00170922	0.103327	-0.0473378	0.0580034	-0.0190724	0.0113399	0.0140671	-0.0111663	-0.0460852	-0.0183055	-0.0413145	-0.0514202	0.0497879	0.0622233	-0.0660803	-0.0385013	-0.00367581	-0.018048	0.0402377	-0.036353	0.0552635	-0.0257051	0.0606705	-0.0403208	-0.0146512	0.00912184	0.0974766	-0.0100863	-0.00720056	-0.0205902	-0.00900252	0.00150362	-0.0338415
Major_Skelet1	0.00420793	-0.0217186	-0.0305165	0.00550961	-0.0305566	0.0122508	-0.00104587	0.0259285	0.00867597	-0.0231636	-0.039481	0.0525943	-0.00596533	0.0238956	-0.0150389	0.0121463	-0.0238847	0.0483243	0.0075265	0.043452	0.00123581	0.00540109	-0.0480807	-0.0443433	0.0107543	-0.0288614	-0.0457577	-0.0178164	0.0291241	0.0343675	-0.0730269	0.00292683	0.0073373	0.0399592	0.0025572	-0.0489805	0.12892	-0.0358931	-0.0139419	-0.0160349	0.0568371	0.0403785	0.0493735	-0.0366061	0.017616	-0.0366424	0.032338	-0.0117283	-0.019223
Minor_Skelet1	0.0373849	0.0316079	0.0146749	-0.0113861	0.0321567	0.00279896	0.0417951	-0.0230489	0.0398556	-0.0783164	-0.0370546	-0.00966749	0.041079	0.0229432	0.00151571	-0.0263992	0.027586	0.0754973	-0.0549648	0.0219606	-0.0185692	0.00658289	0.046842	0.0206786	-0.0631727	0.0153745	-0.000734504	-0.0419853	0.0364491	0.0321021	-0.0182916	-0.0336461	0.00289262	-0.0541556	0.0493903	0.000803159	-0.0603837	-0.00121621	0.0839499	-0.0235174	-0.0583322	-0.0386116	0.0519721	0.0252634	-0.0236186	0.00810697	-0.0344329	0.00240225	-0.0166944
Angle_Skelet1	0.0120913	-0.03614	-0.0366819	0.0119947	-0.0280982	0.0159824	0.0433743	-0.000348672	0.0141209	-0.0697243	-0.0593491	0.0279215	-0.00212592	0.0464871	-0.0202373	0.0130355	-0.0137163	0.0625976	-0.0467363	0.0480644	-0.0246299	-0.0094394	0.0386493	-0.0146305	-0.0343916	-0.0223616	-0.0674669	-0.0199254	0.0445646	0.0641313	-0.00818951	-0.0679847	0.0107831	-0.00373754	-0.017604	-0.015046	0.0136672	-0.00719623	0.00895721	-0.0307454	0.0239468	0.04604	0.0478368	-0.0575425	-0.0394336	-0.0168928	-0.0171028	-0.00522433	-0.0341047
Circ._Skelet1	-0.0161123	0.0212265	0.0159002	-0.00103684	0.0184276	-0.0199848	-0.0391084	-0.00116484	-0.0235533	0.0947072	0.0611164	-0.0175258	-0.00188521	-0.0514572	0.0224029	-0.0139663	0.0223055	-0.077451	0.0268556	-0.0429769	0.00470659	0.000602319	-0.0194515	0.0281795	0.0296896	0.0430334	0.0624821	0.0384875	-0.0448393	-0.0755396	0.0689167	0.0508378	0.0145924	0.00367876	-0.0434628	0.0551849	-0.0865708	0.0294947	-0.0302597	0.0360616	-0.006322	-0.0285003	-0.0986696	0.0355251	-0.0368899	0.0319183	0.00764122	0.00405589	0.0439769
Solidity_Skelet1	-0.0138513	0.0159732	0.00205888	-0.00157763	0.00947968	-0.0180046	-0.0511397	0.0144854	-0.0238588	0.102623	0.0540028	0.0134961	-0.00962045	-0.0528586	0.00389254	-0.00453821	0.0102348	-0.0747732	0.0498278	-0.0459007	0.0179419	0.00826083	-0.0587504	-0.0147009	0.0464473	0.0200926	0.0438581	0.0469788	-0.0321616	-0.0714711	0.0198676	0.0606634	0.0208491	0.0193279	-0.0287663	0.0205142	-0.0137234	0.00661669	-0.0602155	0.04788	0.0546409	-0.0227623	-0.114378	0.0223517	0.0182075	0.0281014	0.038051	-0.0195619	0.0284127
IntDen_Skelet1	0.0277748	0.00423209	-0.086376	-0.00512182	-0.014428	0.0577459	0.00111099	6.18e-05	0.0255595	-0.0706452	-0.0582172	0.010956	0.0339286	0.0379942	0.00442349	0.0396288	0.0256729	0.0630078	-0.0331742	-0.00872698	0.0185526	0.0276907	0.0106627	0.0126212	-0.000646356	0.0161973	-0.00233333	-0.0449987	0.0152289	0.0148834	0.0459171	0.0143049	-0.0288484	-0.0172558	-0.00484139	-0.022999	0.0577749	0.00572941	0.0301352	0.0417607	0.00540625	0.0714548	-0.00914836	0.0232137	0.00646976	-0.0352325	-0.0523052	-0.00101663	0.0121279
Median_Skelet1	0.0189761	0.0029923	-0.0901167	-0.00230669	-0.0157136	0.0633791	-0.0140519	0.000660994	0.0108231	-0.0569937	-0.0449067	0.00462115	0.0219702	0.031707	0.00850721	0.0513776	0.0258142	0.0331287	-0.0148934	-0.0301603	0.0320749	0.0311771	0.000857967	0.0132254	0.0197478	0.0163557	0.00468125	-0.0292229	0.0075016	0.00462276	0.0642844	0.0158491	-0.0328585	-0.00636257	-0.0128148	-0.0192802	0.0669271	0.0125954	0.00764211	0.0464798	0.00642736	0.0909036	-0.0236146	0.020194	0.0149769	-0.0419538	-0.0537707	-0.00425269	0.0187288
Skew_Skelet1	-0.0423232	-0.0237539	0.0232218	0.000563776	-0.00420893	-0.019772	-0.0317848	0.0238483	-0.0293555	0.0994414	0.0672885	-0.0235984	-0.0310904	-0.0396768	-0.0106457	0.00540208	-0.0349643	-0.0910828	0.0453343	-0.0197148	-0.0121163	-0.0109374	-0.0178969	0.000354665	0.0405324	-0.0104766	0.00315567	0.0546715	-0.045789	-0.0465985	-0.00345271	0.00244219	0.0147014	0.0609683	-0.0166795	0.0142521	0.0210139	0.0289866	-0.0739085	-0.0151604	0.0532955	-0.0107912	-0.0293118	-0.0274398	0.0100924	0.0193652	0.0406168	0.00108188	-0.00057251
Kurt_Skelet1	0.0402141	0.0182142	-0.0312046	-0.000206091	-0.00184563	0.024275	0.0381299	-0.0235017	0.0328192	-0.098219	-0.0727475	0.0222028	0.0368977	0.0446013	0.0074091	-0.00341076	0.0354482	0.0950455	-0.0530811	0.0220589	0.00615067	0.0190841	0.0152197	0.00419226	-0.0390116	0.0144018	0.00301133	-0.047865	0.0416697	0.0416402	0.00926229	0.00665888	-0.0170233	-0.0543522	0.00600892	-0.0122072	-0.00930134	-0.0218073	0.0689846	0.0161923	-0.0494045	0.022753	0.0276014	0.0337724	-0.0173272	-0.010912	-0.0337312	-7.8e-05	-0.00233509
Count_Skelet2	0.0535653	-0.00382847	-0.0152444	0.0106916	-0.0237448	-0.0289394	0.0144653	-0.0200762	0.0467816	-0.0877621	-0.0575644	0.0586554	0.0363815	0.0327158	-0.0319063	-0.0196898	0.00877319	0.0630574	-0.0504244	0.0342806	-0.0363575	0.046389	0.0061153	-0.00323845	-0.0432452	0.0155648	-0.0358986	-0.0244119	0.0401138	0.0502479	-0.049174	0.0488555	0.0342963	-0.0110253	-0.0239846	0.0113214	-0.0481418	-0.00242479	0.00451039	-0.0334076	-0.00160939	-0.0771637	0.0092452	0.0347717	-0.0221119	0.0354501	0.0360448	0.0564706	-0.0420651
TotalArea_Skelet2	0.052476	-0.00641426	-0.0157819	0.0110777	-0.0247806	-0.02522	0.0193272	-0.0191771	0.0454715	-0.0873774	-0.0604361	0.0599259	0.0361489	0.0341266	-0.0278253	-0.0191626	0.0100912	0.0657773	-0.0549865	0.0346728	-0.03209	0.0418525	0.00865136	-0.00154682	-0.0456216	0.0156357	-0.0344177	-0.0300799	0.0378294	0.0427126	-0.0473856	0.045821	0.0388568	-0.00595206	-0.0328389	0.00403092	-0.0444274	-0.00298535	0.00907306	-0.0241336	0.0035703	-0.0769106	-0.00650512	0.0282993	-0.0220091	0.0394848	0.0501674	0.0526344	-0.0486513
AreaFraction_Skelet2	0.052302	-0.00641706	-0.0155819	0.0110148	-0.0241863	-0.0251856	0.0188288	-0.0193373	0.0452486	-0.0870135	-0.0599203	0.0603018	0.0362882	0.0345415	-0.0282227	-0.0189862	0.0103346	0.0657282	-0.0551933	0.0348276	-0.0322928	0.0422368	0.00948362	-0.00186342	-0.0459254	0.0151656	-0.0342131	-0.0298282	0.0381805	0.0430944	-0.0470475	0.0464686	0.0393013	-0.00590045	-0.032624	0.0042088	-0.0449846	-0.00367357	0.00898512	-0.0236181	0.00294004	-0.0770013	-0.00467025	0.027095	-0.0218346	0.0391501	0.0496103	0.0527092	-0.0475438
Count_Skelet3	0.0360633	-0.0152619	-0.00592348	0.012815	-0.0301898	-0.0240639	0.010838	-0.019019	0.0278706	-0.0658707	-0.0359658	0.0448589	0.0273929	0.0203164	-0.0216894	-0.00919114	0.00768525	0.0339678	-0.0504911	0.0135679	-0.0264249	0.0455722	-0.011046	0.00500583	-0.0197404	0.0355357	-0.00110369	-0.0378975	0.00835763	0.0301156	-0.0243101	0.0594396	0.0279329	0.0345642	-0.0367732	0.015764	-0.0299433	0.00227551	0.0162893	-0.0226029	0.00149246	-0.048271	-0.00391281	0.0241282	-0.0293336	0.0219904	0.0270304	0.0556267	-0.0434355
TotalArea_Skelet3	0.0162382	-0.014853	0.004667	0.0168678	-0.0214006	-0.0215385	0.0137552	-0.00727223	0.0152474	-0.0230965	-0.0178656	0.0344491	0.000916479	0.0124663	-0.0103744	0.000325682	0.00638395	0.00902933	-0.0284245	0.0254436	-0.0185219	0.0276607	-0.0177744	0.00574857	-0.012237	0.0118518	0.0356814	-0.0165377	0.000934406	0.0235963	-0.0122306	0.0428665	0.0182492	0.0369655	-0.016852	0.0316653	-0.0280592	-0.0167868	0.0173457	-0.0240131	-0.0115313	-0.044994	0.00725374	0.0473964	-0.00598713	-0.00166801	0.0265969	0.0664923	-0.0206507
AreaFraction_Skelet3	0.0162624	-0.0148813	0.00471833	0.0168276	-0.0213592	-0.0215233	0.0135476	-0.00730734	0.0153202	-0.0230591	-0.0179317	0.0343098	0.000786653	0.0126193	-0.0104433	0.000291018	0.00635113	0.00909241	-0.0283966	0.0255163	-0.018547	0.0278707	-0.0178394	0.00592844	-0.0124022	0.0118278	0.0357712	-0.0167458	0.000883827	0.0236413	-0.0118793	0.0429925	0.0182628	0.0367295	-0.0171384	0.0315722	-0.0278212	-0.0168021	0.0175196	-0.0238901	-0.0113817	-0.0448072	0.0072605	0.0473748	-0.0059191	-0.00180156	0.026432	0.0663071	-0.0203135
AverageSize_LiParticles1	-0.0227136	-0.00339282	-0.0529345	-0.0138181	-0.0700965	0.074863	0.0894499	-0.0457531	0.0337287	0.0103646	-0.00979644	-0.0280504	-0.040319	0.00234899	-0.0185842	0.0428716	-0.0132706	-0.0214568	-0.0473701	0.00348001	0.00935355	-0.00428761	0.0300248	0.0205832	-0.00892519	0.00192279	0.0469908	-0.0261086	-0.0118952	-0.0153954	0.0211973	-0.0379305	0.00592433	-0.0108836	-0.0132201	0.0310553	-0.0110874	-0.0208507	-0.0624439	0.017594	0.0868548	-0.00971715	-0.022263	0.0872855	-0.0192923	0.00116894	-0.0108018	-0.00864696	-0.0458604
Mean_LiParticles1	0.0273082	-0.0332669	-0.0819362	-0.00661973	-0.0670772	0.0134315	0.00382211	-0.0597648	-0.0132273	0.0145955	-0.0203416	0.0361769	-0.025151	-0.00955063	-0.0412251	0.0212541	0.0515811	-0.0422453	0.0341602	-0.0601112	0.0672212	0.0150289	-0.0412985	0.00777631	0.0345091	-0.0124334	-0.0284076	0.0267677	0.0405084	0.021885	0.00137673	0.00720338	-0.00566551	-0.0416313	0.0219966	0.00147681	-0.0610602	-0.000712191	-0.0181163	-0.0145299	-0.0499879	-0.0368742	-0.00177783	0.0100392	0.000411058	-0.00586297	0.0311319	0.0217579	-0.00146955
Mode_LiParticles1	0.0270722	-0.0329513	-0.082189	-0.00659434	-0.0671707	0.0138905	0.00389066	-0.0598393	-0.0133002	0.0146938	-0.0204044	0.0361123	-0.0251774	-0.00958921	-0.0411254	0.0214447	0.0514419	-0.0422852	0.034024	-0.0599881	0.0672782	0.0149078	-0.0410375	0.00799518	0.0346016	-0.0125898	-0.0282378	0.0266609	0.040569	0.0219698	0.00167355	0.00704695	-0.00575276	-0.0416278	0.0217317	0.0016365	-0.0610763	-0.000658731	-0.0181878	-0.0145786	-0.0500795	-0.0366915	-0.0016995	0.0100036	9.87e-05	-0.00617875	0.0311188	0.0218834	-0.00169015
Perim._LiParticles1	-0.0175941	-0.0027344	-0.0528299	-0.0158938	-0.0533587	0.0736476	0.0992448	-0.0526661	0.0394452	0.00978978	-0.00986261	-0.0461097	-0.033955	0.0111995	-0.0175938	0.0330352	-0.00308644	-0.0199193	-0.05012	0.00614123	-0.00104714	4.5e-05	0.0272556	0.0241218	-0.00610493	0.00515626	0.0596083	-0.0137993	-0.00855572	-0.0269823	0.026139	-0.0253591	0.00199363	-0.00424752	-0.0318703	0.0340226	-0.00164025	-0.0214156	-0.060019	0.0240234	0.0893016	-0.00223552	-0.0220805	0.0881767	-0.0266744	-0.00311646	-0.014055	-0.0146976	-0.0348967
Major_LiParticles1	-0.00115382	-0.03904	-0.0444548	-0.016512	-0.0644046	0.0411294	0.104918	-0.0541217	0.0339345	0.0250335	-0.0109573	-0.0298469	-0.0343304	0.00871705	-0.0240064	0.0202823	-0.00214493	-0.0233085	-0.0576007	0.0077251	-0.00760756	0.0017916	0.0233057	0.0159241	-0.0123423	0.0120659	0.0419713	-0.0156967	-0.00608946	-0.0200853	0.0216745	-0.0164423	-0.0037853	0.00767053	-0.0446073	0.0398665	-0.00490927	-0.0229237	-0.065003	0.0119749	0.0871062	-0.0136628	-0.0248363	0.0890943	-0.0197066	0.0022668	-0.00558345	-0.0167615	-0.0164144
Minor_LiParticles1	-0.0229958	-0.00337799	-0.0515819	-0.0168629	-0.0679793	0.0760841	0.095563	-0.0515294	0.0335174	0.0100464	-0.00531259	-0.0418765	-0.0451028	0.00244878	-0.0273122	0.0395675	-0.00190106	-0.026304	-0.0389326	0.00626695	0.00506226	-0.00236059	0.0242383	0.0201336	-0.00875799	-0.00470689	0.0418646	-0.012667	-0.00593637	-0.0173982	0.0193463	-0.0369225	0.00937211	-0.0174849	-0.00683776	0.0271838	-0.0150869	-0.0183624	-0.057469	0.0133846	0.0794244	-0.0110173	-0.0141516	0.0827109	-0.0164509	-0.00444632	-0.0147038	-0.00642626	-0.04584
Angle_LiParticles1	0.0191752	-0.0520545	-0.0185879	-0.0123008	-0.0414609	-0.00616374	0.0913655	-0.0605497	0.020918	0.0331735	-0.0171579	-0.0191132	-0.0294527	0.00352028	-0.0229951	-0.0101689	0.0132846	-0.0203205	-0.0432883	0.0174022	-0.00612372	0.0121835	0.0125148	-0.00180826	-0.00958705	0.0188343	0.00977514	0.0067442	0.0141976	-0.00095998	0.0347522	-0.0499817	0.0111855	-0.0137658	-0.0688986	0.0732182	-0.048999	-0.029765	-0.0349164	-0.0301542	0.0648896	0.0281909	-0.0215038	0.00450604	-0.0734945	-0.0143866	-0.0273888	0.00184625	-0.00617475
Circ._LiParticles1	0.0164683	-0.0486443	0.0032337	-0.0188452	-0.022299	-0.0175127	0.0625698	-0.0620046	0.0188464	0.00750335	0.0298206	-0.0738987	-0.0247514	-0.00368778	-0.0944731	-0.0549866	0.111865	-0.035306	0.00343851	0.0262097	-0.0316868	-0.00602516	-0.0256004	0.0043648	-0.000967984	-0.0254793	-0.0584901	0.095024	0.0480595	-0.0489904	-0.0283334	0.0291908	-0.000114098	0.0128057	0.0272857	-0.00714399	0.0137383	0.0583178	0.0040186	-0.0045722	-0.00298336	-0.0539757	0.0355108	-0.0200533	0.0208308	-0.0279475	0.00894774	0.0122816	0.00614268
Solidity_LiParticles1	0.00258058	-0.0194862	-0.0141186	-0.019278	-0.0144082	0.0222783	0.0704565	-0.0713798	0.0361147	-0.00748458	0.0295219	-0.101593	-0.0155587	0.00140309	-0.0969856	-0.0501104	0.125752	-0.0280109	-0.00547213	0.0276445	-0.0289401	-0.0110926	-0.0252451	0.0220101	0.00541488	-0.0258567	-0.0289199	0.10743	0.0481751	-0.0788342	-0.0226054	0.0390943	0.00584379	0.0170512	0.0284962	-0.0112917	0.0363281	0.0663575	-0.00731127	0.0214319	0.0330787	-0.0471172	0.0267298	-0.00983229	0.0101024	-0.026865	0.00395737	-0.000148402	-0.00513447
IntDen_LiParticles1	0.0101939	-0.026215	-0.0875725	-0.0128868	-0.080119	0.0426797	0.035991	-0.0542082	-0.00233848	0.020014	-0.0154178	0.0203976	-0.0422328	-0.0129431	-0.0459267	0.0368464	0.0109033	-0.0375696	0.0112612	-0.0383183	0.0483704	0.00508194	-0.0109867	0.012078	0.0176066	-0.00539994	-0.00589873	-0.00136542	0.0225725	0.0144384	0.00478689	-0.0174327	-0.00310385	-0.0365064	0.02738	0.0196969	-0.0566144	-0.0128291	-0.0429672	-0.00957803	0.0040248	-0.0266416	-0.0135345	0.0474619	-0.0102673	-0.00576108	0.0180871	0.00927302	-0.0249158
Median_LiParticles1	0.0273065	-0.0332561	-0.0819458	-0.00662832	-0.0669887	0.0134405	0.00372447	-0.0597256	-0.0132037	0.0145329	-0.0203716	0.0361106	-0.0250594	-0.00949124	-0.0412227	0.0212132	0.051741	-0.0423028	0.0342124	-0.0602395	0.0673421	0.0150881	-0.0413191	0.00776702	0.0346057	-0.0124364	-0.0284773	0.0267843	0.0406271	0.021781	0.00140529	0.00719952	-0.00561313	-0.0414702	0.0219668	0.00142675	-0.0610798	-0.000632221	-0.0179849	-0.0144614	-0.0500864	-0.0369946	-0.00181695	0.00994069	0.000351529	-0.00595124	0.0311389	0.0217736	-0.00150977
Skew_LiParticles1	0.012474	-0.036402	0.0342645	0.006614	-0.0183068	-0.0292537	0.0198012	0.00833188	0.00537929	0.0197314	0.0214585	0.0497711	-0.00328857	-0.0123104	-0.0144567	-0.0152084	-0.0247455	0.0434199	0.00314733	0.0313912	-0.0422416	-0.024847	0.00413726	-0.0369285	-0.0460864	0.0198783	0.0149535	-0.00303053	-0.0198066	0.0224042	-0.0389928	0.0224409	-0.0121632	-0.0478023	0.0239979	0.0075194	0.0161764	-0.0127998	-0.0324185	-0.0289055	0.062053	0.0229389	-0.0146738	0.0498501	0.0656267	0.0547329	0.000812238	-0.0263391	0.0276214
Kurt_LiParticles1	0.00625764	0.0519269	-0.0193058	0.00393947	0.00464198	0.0301629	-0.00405178	-0.0268973	-0.00150418	-0.0364339	-0.0232224	-0.0186418	-0.0165683	0.0143226	0.0233886	0.0135605	0.0135308	-0.013885	-0.0179168	-0.0245518	0.0371035	0.0190893	-0.0173821	0.0185758	0.0186375	0.00629817	0.0351874	-0.00757994	-0.00259991	0.0090718	0.031616	-0.0173611	0.0157099	0.0103108	-0.00604182	0.0364871	-0.0578625	-0.0235465	0.00641013	0.0577938	-0.0547806	0.00106787	0.00879248	-0.0153653	-0.0837806	-0.0143898	0.0182476	-0.000214243	-0.0163306
AverageSize_LiParticles3	-0.0544624	-0.0599544	0.0342161	0.0270662	0.02928	0.0063628	-0.0471014	-0.0255056	0.00634082	-0.00347354	-0.0262271	0.024969	-0.0179116	0.00910323	-7.4e-05	0.0206596	0.0585711	0.0109256	-0.0285944	-0.00226041	-0.00365778	0.00969301	0.0284833	-0.0677827	0.00854626	-0.0163122	-0.0122371	-0.0380764	-0.0633788	0.000392608	0.0542369	-0.0181533	-0.0324631	0.0161275	-0.0129409	0.0256237	-0.00541228	-0.0243942	0.0128921	-0.0136668	-0.0608982	0.00381629	-0.0463836	-0.00817061	0.0129817	-0.00790691	-0.0126207	-0.0210297	-0.0309202
Mean_LiParticles3	0.0217865	-0.065944	-0.0867016	-0.0207928	0.0541259	-0.00860212	-0.0554568	0.0349981	0.0256271	-0.0031481	0.000737593	-0.0300879	0.0353947	0.00853334	-0.00781905	0.00853919	-0.0267333	-0.0111105	0.00299513	0.00343096	-0.0142564	0.00322573	0.0205184	0.00246022	-0.0151173	0.0218193	5.18e-05	-0.0126849	-0.0198324	0.0101178	0.000131637	-0.0273205	-0.00512325	0.0369656	-0.0162067	0.0264121	-0.0131866	0.0094723	-0.0294603	0.00875482	0.000410225	-0.032523	-0.0103846	0.0101674	-0.0160287	0.0159833	0.0124575	0.0251861	-0.0110703
Mode_LiParticles3	0.0146781	-0.0659488	-0.0859353	-0.0171977	0.0534036	-0.00569757	-0.0663622	0.0380169	0.0249515	-0.00428192	0.00235918	-0.029257	0.0324107	0.00773435	-0.00982051	0.0149694	-0.0273152	-0.0108192	0.00332453	0.00532672	-0.0146642	0.000804383	0.0233873	-0.000883774	-0.0139547	0.018387	-0.00327538	-0.0158777	-0.0212088	0.0146798	0.00408628	-0.0287535	-0.00742624	0.0345891	-0.0196559	0.0229544	-0.00826885	0.00484185	-0.0328703	0.008864	0.00044266	-0.0259327	-0.00683767	0.00873372	-0.0202729	0.0175231	0.00653579	0.0313062	-0.0163724
Perim._LiParticles3	-0.0301038	-0.0464596	0.0287078	0.0284547	0.0558259	-0.00667005	-0.0550242	-0.0411855	0.00978282	-0.000699289	-0.0308286	0.0229023	-0.0160718	0.0109611	0.00311839	0.0103257	0.0768855	0.0108043	-0.0390834	-0.00486939	-0.0187935	0.0139345	0.00940467	-0.0806182	0.0192696	-0.012256	-0.0375907	-0.046054	-0.0706571	-0.0128359	0.0678601	0.0199873	-0.0199814	0.0263129	-0.0202361	0.00884295	-0.0148149	-0.041981	0.00112893	-0.00958192	-0.0652235	0.0115552	-0.0772137	-0.0101741	0.015481	-0.0328577	-0.00553248	-0.0429517	-0.0389046
Major_LiParticles3	-0.0480748	-0.0630582	0.0331647	0.0282126	0.0306888	0.000759685	-0.0464114	-0.0287453	0.00805725	0.00126118	-0.0283889	0.0266527	-0.0147056	0.0116151	0.000868586	0.0186411	0.0608501	0.00840718	-0.031203	-0.00354896	-0.00511717	0.0087365	0.0245381	-0.0588948	0.0123009	-0.0107454	-0.0183726	-0.0375733	-0.0603182	0.0058208	0.0488281	-0.00981751	-0.0293723	0.0256661	-0.026076	0.0248855	0.00166518	-0.0240383	0.00215068	-0.0119416	-0.0482744	0.00775226	-0.0382412	-0.00529426	0.00996211	-0.0103578	-0.0130428	-0.0144412	-0.0300553
Minor_LiParticles3	-0.0542804	-0.0586274	0.0351275	0.0226401	0.0247414	0.00708453	-0.0411863	-0.0116564	0.00126367	-0.0078882	-0.0225832	0.0192984	-0.0154129	0.0153911	0.00418567	0.0189063	0.0545021	0.00751315	-0.0234516	-0.00878208	0.00176874	0.00679661	0.0263236	-0.0622775	0.00474702	-0.0216652	-0.00608871	-0.0258261	-0.0558774	0.00235199	0.0537897	-0.0319213	-0.0352122	0.0198463	-0.0109972	0.0269438	-0.00645901	-0.0177435	0.0223826	-0.0196883	-0.069344	0.00299771	-0.0540138	-0.000679166	0.0162226	0.00587421	-0.0131177	-0.0293751	-0.0257275
Angle_LiParticles3	0.0198263	-0.00257269	-0.00613345	-0.00120304	0.00173673	-0.0227506	0.00479723	-0.0345445	-0.00857851	0.0161982	0.00201178	0.012088	-0.00886111	-0.00651896	0.00330337	-0.00978521	-0.00174568	-0.0114475	-0.0197635	-0.000429203	0.00305955	0.00907225	-0.0179135	-0.009216	-0.0114185	0.0264255	-0.0159001	-0.0121576	0.0130564	0.00262607	0.0179575	-0.049015	0.00218409	-0.0232238	-0.030401	0.0436255	-0.0538728	-0.0409139	-0.0115279	-0.0408015	0.00460851	0.0512255	-0.0341022	-0.0387295	-0.0501455	-0.0483959	0.0484667	-0.034201	-0.0601778
Circ._LiParticles3	-0.0510783	-0.0416524	0.0162548	-0.00448694	-0.0537682	0.0222028	0.0215085	0.0454703	-0.00913243	-0.00867914	0.00732281	-0.00340279	0.000280328	0.00859803	-0.000878408	0.0202733	-0.0258504	-0.00161579	0.0205721	-0.00148102	0.0337609	-0.0144785	0.0378976	0.0369981	-0.0235723	-0.00896512	0.0477687	0.0310503	0.0160626	0.0255546	-0.024778	-0.0986805	-0.0285185	-0.00544698	0.00413349	0.0428932	0.0285983	0.0475123	0.030185	-0.0154492	0.000392268	-0.0118911	0.0553977	0.0112316	0.00236402	0.0623091	-0.0203179	0.0291381	0.0185836
Solidity_LiParticles3	-0.0678055	-0.0260082	0.0177581	0.000796227	-0.032265	0.0367261	0.00108451	0.033615	-0.00406447	-0.0161756	-8.87e-05	-0.00412063	0.0024172	0.0120037	-6.56e-05	0.0245053	-0.0111008	-0.00367509	0.0224019	-0.00637674	0.0353217	-0.0163008	0.0299401	0.0234127	-0.00535176	-0.0174248	0.0492081	0.022891	0.00118846	0.0241234	-0.0156457	-0.0882057	-0.0217264	-0.0109692	0.0071892	0.029068	0.02415	0.0334186	0.0347679	-0.00327855	-0.00663488	-0.00678698	0.028615	0.00511034	0.00228927	0.0475312	-0.0221799	0.0134187	-0.00180641
IntDen_LiParticles3	-0.0336955	-0.0864453	-0.0202573	0.00897609	0.0571428	0.0013994	-0.0693502	-0.00459265	0.0223223	-0.00566298	-0.0199874	-0.0013872	0.00284029	0.0114147	-0.00616251	0.0223215	0.0380962	0.00287108	-0.0191876	0.00279537	-0.0128048	0.00837011	0.0329246	-0.0548749	-0.000671168	0.00148331	-0.0107922	-0.0391255	-0.0636493	0.0056042	0.0407665	-0.0341476	-0.025233	0.0355353	-0.018215	0.0389776	-0.013917	-0.016274	-0.0106521	-0.00520119	-0.0456466	-0.0164021	-0.0396819	-0.00648276	0.000153065	0.00102558	-0.00334953	0.00325687	-0.033306
Median_LiParticles3	0.0193282	-0.066371	-0.0866212	-0.0196768	0.0536788	-0.00772566	-0.0589771	0.0360088	0.0257921	-0.00376587	0.00119393	-0.0300347	0.0347928	0.00810975	-0.00924497	0.0102217	-0.0260703	-0.0111761	0.00338875	0.00349795	-0.0140163	0.00341409	0.0220722	0.00155623	-0.0146361	0.019985	-0.000472787	-0.0121924	-0.0197164	0.0107107	0.00183124	-0.0285667	-0.00735036	0.035635	-0.016809	0.0255184	-0.0133233	0.00791988	-0.0302899	0.00819633	-0.000779617	-0.031029	-0.0107336	0.0101517	-0.0168729	0.0163042	0.0108064	0.0274437	-0.0127081
Skew_LiParticles3	0.0224876	0.00234508	0.0375721	-0.0125357	0.00186312	-0.00740511	0.10024	-0.00598309	0.0207559	0.0418708	-0.0153563	0.0710555	-0.00137178	-0.00416114	-0.00242859	0.0047191	-0.0548645	0.00175953	0.00126905	-0.0124784	0.0251107	0.0126294	-0.0239707	0.0169713	-0.000447855	0.0238605	0.00751088	0.0166018	0.000670158	-0.0136565	0.00537316	-0.000264634	0.0408199	0.0606404	0.031389	0.0317685	0.0355236	0.0862355	0.0409302	0.0114719	0.0171785	-0.0706786	0.0268718	-0.00577338	0.0384804	-0.00295845	0.0736889	-0.0149491	0.0677591
Kurt_LiParticles3	0.0138812	0.0270165	-0.0303658	0.00592885	-0.00181762	0.00112542	-0.0367621	-0.0116713	-0.0293348	-0.0182654	-0.00521792	-0.0322302	0.00960485	0.00109267	0.0137983	-0.0273685	0.041265	0.0133435	-0.01232	0.0146544	-0.0119982	-0.00414929	0.0130441	-0.0193987	-0.00174792	-0.0134949	0.0132685	-0.0206716	-0.000983326	-0.0167403	-0.011823	0.0521807	-0.0218723	-0.0509795	-0.0334419	-0.0296018	-0.0364682	-0.0822223	-0.0282517	-0.00062276	-0.0424211	0.0727108	-0.0492057	3.42e-07	-0.0346302	-0.00856667	-0.038358	-0.027804	-0.0582529
AverageSize_MeanParticles1	-0.0210729	0.00380192	-0.0548149	-0.0112471	-0.0577432	0.0788797	0.0928569	-0.0475275	0.0300245	0.00616937	-0.0278469	-0.0329654	-0.0215425	0.00219726	0.00947995	0.0519423	-0.0181188	-0.0166696	-0.0502287	0.00568897	0.00714253	0.00544308	0.0103574	0.0159226	-0.0176462	0.0186702	0.0721586	-0.02634	-0.0274723	-0.0198734	0.0368079	-0.00439472	0.000204817	-0.0157203	-0.0739105	0.0334995	0.0220207	-0.0517548	-0.0576066	0.0198505	0.0512872	0.0156305	-0.0190131	0.0836633	-0.0192603	-0.0180549	-0.00518565	-0.00412759	-0.00771173
Mean_MeanParticles1	0.0196215	-0.0247205	-0.0851063	-0.00946548	-0.0757109	0.0308848	0.0140831	-0.0555625	-0.0147532	0.00595493	-0.0365798	0.0285891	-0.0179342	0.00032558	-0.0121882	0.0505163	0.0601458	-0.0466902	0.0167728	-0.0631543	0.0638185	0.0269349	-0.0411164	0.0177338	0.0403072	-0.017047	-0.00457989	0.0192803	0.0342453	0.0229091	0.0221969	-0.00167378	0.000956524	-0.0349381	0.0139723	0.00109248	-0.0345492	-0.0130295	-0.00969155	-0.0183887	-0.049853	-0.0215309	0.00693993	0.0114098	0.00674119	-0.0161499	0.0211687	0.034194	-0.00753939
Mode_MeanParticles1	0.0193964	-0.0244512	-0.0852978	-0.00944983	-0.0757095	0.0311699	0.014155	-0.0556952	-0.0148022	0.00609657	-0.0365938	0.0285487	-0.0178604	0.000206125	-0.0120368	0.0506633	0.0599645	-0.04669	0.0165151	-0.0630194	0.0638253	0.0268419	-0.0407598	0.0178419	0.0403714	-0.0171919	-0.00431846	0.0192072	0.034232	0.0228722	0.0223788	-0.00168748	0.000855837	-0.0348679	0.0135353	0.00123613	-0.0344878	-0.0131187	-0.00965772	-0.0184748	-0.0499912	-0.0216528	0.00687798	0.0113849	0.00650158	-0.0165203	0.0212223	0.0343707	-0.00760332
Perim._MeanParticles1	-0.0142005	0.00270786	-0.0520609	-0.0123223	-0.0396973	0.0756691	0.100357	-0.0533162	0.0360545	0.0048535	-0.028048	-0.0517008	-0.0150945	0.0103138	0.0109193	0.038521	-0.0134897	-0.0173055	-0.0537048	0.00948844	-0.000725913	0.00862217	0.00827249	0.0137109	-0.0138296	0.0206077	0.0816183	-0.0156677	-0.0278541	-0.0273684	0.0399846	0.00495049	-0.00247706	-0.00853163	-0.0819574	0.0359636	0.0320911	-0.0465855	-0.058866	0.0259802	0.05813	0.0213797	-0.0156263	0.0753725	-0.0210731	-0.0240498	-0.0098999	-0.00509002	-0.00485622
Major_MeanParticles1	-0.000791276	-0.030581	-0.0463913	-0.0146033	-0.0575782	0.0539183	0.107656	-0.0511804	0.0325003	0.013659	-0.0294721	-0.0387816	-0.017156	0.0123114	0.00387049	0.0336098	-0.00865594	-0.0183448	-0.0569106	0.0082306	-0.00508431	0.0131084	0.00530744	0.0121645	-0.0170675	0.0235399	0.0677273	-0.0197619	-0.0279448	-0.015599	0.0428181	0.00363202	7.24e-05	0.00070778	-0.0784112	0.0426101	0.0265438	-0.0481742	-0.0674384	0.0185874	0.0651952	0.0184784	-0.0191531	0.0794954	-0.0152661	-0.0177582	-0.010254	-0.00178635	0.00501244
Minor_MeanParticles1	-0.0216421	0.00487129	-0.0539931	-0.0138416	-0.0575963	0.0789109	0.0973755	-0.0528713	0.0299968	0.00539727	-0.0239161	-0.044443	-0.0262838	0.00358155	0.00322189	0.0494946	-0.00660397	-0.0241237	-0.0456881	0.00833258	0.00186435	0.00788356	0.00743594	0.0165883	-0.0142336	0.0136723	0.0675689	-0.015775	-0.0211479	-0.022541	0.0353367	-0.00416053	0.00115966	-0.0206473	-0.0674825	0.029418	0.0205934	-0.0481687	-0.0507789	0.0137986	0.0449946	0.0111591	-0.0135165	0.0789079	-0.0170326	-0.0230833	-0.00527484	-0.00405584	-0.0116869
Angle_MeanParticles1	0.0155042	-0.0494502	-0.0240334	-0.0153908	-0.0500002	0.00918218	0.0959336	-0.0565346	0.0242415	0.0211009	-0.0304561	-0.0326084	-0.0217861	0.0134359	-0.00562698	0.00316911	0.0130073	-0.0180882	-0.0487386	0.0156598	-0.00994562	0.0176894	0.00544406	-0.0015627	-0.00738222	0.0174191	0.0274322	-0.00269139	-0.0163797	0.0093561	0.0540986	-0.0442484	0.0124567	-0.0055158	-0.0686492	0.0703305	-0.0194212	-0.0401548	-0.0379795	-0.0204818	0.0632472	0.0351004	-0.0259674	0.00620265	-0.0686614	-0.0197163	-0.0309001	0.00619167	-0.00378299
Circ._MeanParticles1	0.00860508	-0.041803	-0.00315341	-0.0223489	-0.0403563	-0.00375976	0.0666359	-0.0571952	0.0192102	0.00180193	0.028996	-0.0728428	-0.030257	0.00181375	-0.0957134	-0.0384323	0.127077	-0.031712	0.00729595	0.0204013	-0.0356409	-0.000503656	-0.0209041	0.0256609	0.00384664	-0.0297484	-0.0498621	0.0960038	0.0516493	-0.053544	-0.015711	0.020761	0.00424836	0.0123806	0.0308237	-0.0104047	0.00828175	0.0547461	0.00765797	-0.00615301	0.00510549	-0.0498143	0.0303261	-0.00515217	0.00792034	-0.0257053	0.00238349	0.0064916	0.00174122
Solidity_MeanParticles1	-0.00302766	-0.0118195	-0.0182726	-0.0204137	-0.019999	0.0301107	0.0746097	-0.0671309	0.0346453	-0.00923104	0.0277876	-0.099392	-0.0164362	0.000495438	-0.0937563	-0.0375535	0.130408	-0.0245342	0.000462708	0.0273559	-0.030107	-0.00755865	-0.0223847	0.0289924	0.00915669	-0.0239249	-0.0196917	0.109416	0.0495555	-0.0841331	-0.01672	0.039596	0.00342541	0.010909	0.0151228	-0.0158564	0.0333149	0.0586287	0.000885969	0.0236171	0.0294565	-0.0400181	0.0236497	0.00753924	-0.00387639	-0.0284813	0.00305992	-0.0122606	0.00439147
IntDen_MeanParticles1	0.00514833	-0.0156118	-0.0902848	-0.0122507	-0.0815496	0.0552459	0.043412	-0.0557038	-0.00488139	0.0143111	-0.0326601	0.0138453	-0.0281939	-0.00950068	-0.0173616	0.0611609	0.0220205	-0.0370429	0.00161187	-0.0389807	0.0442874	0.0186988	-0.0233839	0.0183287	0.0168499	-0.00258068	0.0182941	-0.00509088	0.0172614	0.0201016	0.0262872	-0.00702656	-0.00173701	-0.0361642	-0.00805277	0.0221606	-0.0217789	-0.0374272	-0.0324686	-0.00640707	-0.017525	-0.011203	-0.00732414	0.0485606	-0.00512826	-0.0151112	0.013305	0.0281287	-0.0112672
Median_MeanParticles1	0.0196502	-0.0247681	-0.0850917	-0.00946452	-0.0756103	0.0308349	0.0140153	-0.0555474	-0.014699	0.00587571	-0.0366309	0.0285416	-0.0178258	0.000391149	-0.0121463	0.0504807	0.0602689	-0.0467527	0.0167904	-0.0632671	0.0639441	0.0269737	-0.0411282	0.0177239	0.0403325	-0.017025	-0.00466068	0.0192327	0.0343317	0.0228298	0.0222398	-0.00164606	0.00104177	-0.0348369	0.0139713	0.00108948	-0.0345561	-0.0129132	-0.00963182	-0.0183645	-0.0499179	-0.0215924	0.00690906	0.0112856	0.00671437	-0.0161911	0.0212047	0.0342437	-0.00761037
Skew_MeanParticles1	0.00783613	-0.0212829	0.0304313	0.0080556	-0.0153959	-0.0167366	0.00411524	0.0194454	0.00327036	0.0113015	0.029231	0.0392024	-0.0174637	-0.00764722	-0.0226513	-0.0195818	-0.00962454	0.0508438	0.00870166	0.0322327	-0.0679901	-0.0105513	-0.0193537	-0.0184551	-0.0290714	0.0195281	0.0147069	0.00110403	-0.0313974	0.0376153	-0.0136843	0.0182612	-0.0114042	-0.0283984	0.0380649	0.0135841	0.0092955	-0.0120679	-0.0289623	-0.00206719	0.0756189	0.0350871	-0.0266112	0.0681561	0.0614378	0.0656002	-0.0283491	-0.0319649	0.000702398
Kurt_MeanParticles1	0.00306431	0.0456553	-0.015721	0.000703215	0.0148946	0.0217185	0.0034258	-0.0341423	-0.000571618	-0.02617	-0.0291069	-0.0172609	0.000249903	0.00781328	0.0325761	0.0127477	0.00161693	-0.0246973	-0.00378016	-0.0359038	0.0465377	0.0200724	0.00383219	0.00790447	0.0112892	-0.00344637	0.0471626	0.000953831	0.00431283	0.0244805	0.0243732	-0.0137792	-0.0174579	-0.00175391	-0.0136316	0.0329966	-0.0429595	-0.0100107	-0.00716484	0.0451758	-0.0709717	-0.00388837	0.0227028	-0.0300739	-0.0731443	-0.0279235	0.0441805	0.01635	-0.00856993
AverageSize_MinError.l.Particles1	0.00567895	-0.0308477	-0.0205121	-0.024171	-0.0665249	0.0117627	0.06519	-0.0297168	-0.0364089	0.0119424	0.0137002	-0.0829588	-0.0496156	-0.0276076	-0.0150493	-0.0572203	-0.0335432	-0.00894471	-0.026122	0.0154699	-0.0866555	-0.0150983	0.0311377	-0.0376685	0.0256844	-0.0567495	0.00118752	-0.0520984	-0.0402895	0.0645869	0.0407538	0.0365047	-0.0337988	0.0494625	-0.0492004	-0.00184859	-0.00542052	0.000925595	-0.00246022	0.00964572	-0.0147343	-0.0372025	-0.00633005	-0.0515072	0.047114	0.0226752	0.0247824	0.0329604	0.0599056
Mean_MinError.l.Particles1	0.00601565	-0.094661	-0.0421125	0.014907	0.00936471	0.0108715	0.0174704	-0.0343126	-0.0102645	-0.0222355	-0.0304949	-0.0142991	-0.0195737	0.0455531	-0.0258241	-0.0212683	-0.0473871	0.00100308	0.0381857	-0.0183161	0.01375	0.0265044	-0.0227295	-0.0360886	0.0152197	-0.0125873	0.0368623	0.0212622	0.0200113	-0.0252203	-0.000333472	0.0697113	-0.00569211	-0.0384784	0.042536	-0.0252873	0.0110514	-0.0144327	0.0052346	0.0382716	-0.0143442	0.0266043	0.0041639	0.00411963	0.0144914	0.00957712	0.0307632	-0.0526903	0.00172727
Mode_MinError.l.Particles1	0.00630054	-0.0943828	-0.0427279	0.0147912	0.00893881	0.0110587	0.0169878	-0.0344455	-0.0110674	-0.0222657	-0.0302058	-0.0148624	-0.0198453	0.0452742	-0.0255945	-0.0217774	-0.0474572	0.00104617	0.0379052	-0.0180596	0.0133162	0.026069	-0.0222226	-0.0359442	0.0151927	-0.0130549	0.0367888	0.0208995	0.0197013	-0.0249109	-0.000106131	0.0700195	-0.00566282	-0.0385947	0.0418594	-0.0251351	0.0107126	-0.0144377	0.00511324	0.0382232	-0.0144872	0.0269511	0.00400287	0.00440974	0.0146234	0.00919087	0.0305918	-0.0523488	0.00247849
Perim._MinError.l.Particles1	0.00750314	-0.0214828	-0.0295721	-0.0225141	-0.0614471	0.0179358	0.0607159	-0.0499008	-0.0335299	0.0050081	0.0223959	-0.0882893	-0.0489749	-0.0267228	-0.0150175	-0.0627935	-0.00335608	-0.0129632	-0.0311012	0.0193771	-0.079237	-0.0177704	0.0297857	-0.0225653	0.0202683	-0.0533634	0.000281242	-0.0422699	-0.0285375	0.0547923	0.0252235	0.0290835	-0.0201639	0.0622339	-0.0615027	0.0111505	0.000812486	0.0274481	-0.00824129	0.005499	-0.00876286	-0.0485795	-0.0136085	-0.0460833	0.0621914	0.0154433	0.029248	0.0394189	0.0647369
Major_MinError.l.Particles1	-0.00419992	-0.0610751	-0.0138502	0.00185483	-0.0509996	0.0103123	0.0579293	-0.0713025	-0.0375264	-0.000433661	0.010028	-0.0609377	-0.0472115	-0.000347002	0.00525153	-0.0591557	-0.00900585	-0.00812619	-0.0293288	0.0130271	-0.0492716	-0.0167729	0.0130524	-0.0272556	0.0106339	-0.0337239	0.0191466	-0.0410071	-0.00971506	0.0367539	-0.00451803	0.0118156	0.000170395	0.0636982	-0.0720628	0.00934898	0.021294	0.0520457	-0.0239464	-0.00525748	0.0124934	-0.0305858	-0.0214833	-0.0275327	0.0879795	0.0206844	0.0500571	0.0233304	0.0551384
Minor_MinError.l.Particles1	0.00493322	-0.0307439	-0.010198	-0.0336416	-0.0557878	0.0148015	0.0855441	-0.0171455	-0.0165944	0.0143005	0.0147084	-0.10261	-0.0484988	-0.0278086	-0.0434775	-0.0474276	-0.0296524	-0.0185868	-0.0189762	0.0208926	-0.0916799	-0.00208489	0.0302924	-0.0347672	0.0255564	-0.0550857	-0.00326398	-0.0205368	-0.0359768	0.0494584	0.0571815	0.0489388	-0.0493952	0.0250666	-0.0209289	-0.00573976	-0.00768181	-0.0214164	0.0128099	0.0159962	-0.022188	-0.0394754	0.0154127	-0.0494486	0.0206315	0.0236252	-0.00520514	0.0278873	0.0417904
Angle_MinError.l.Particles1	-0.00147426	-0.0720743	0.0153354	0.0132677	0.00291911	-0.00657324	0.081807	-0.0682634	-0.0149046	0.0122676	-0.018314	-0.0235081	-0.048318	0.01379	-0.00980834	-0.0375109	-0.0279324	-0.00854819	-0.0115596	0.0284305	-0.0103201	-0.00148265	-0.00821523	-0.0279958	-0.00769974	0.00394734	-0.00262677	0.0131587	0.0461924	0.015797	0.0120435	-0.043281	0.0119318	-0.00963797	-0.031509	0.0585991	-0.0182309	0.00142083	0.0203718	-0.0264784	0.0399935	0.0400307	0.0074566	-0.0609737	-0.0160839	0.00984279	0.00993321	-0.028741	-0.0107706
Circ._MinError.l.Particles1	-0.0103771	-0.0623775	0.0294501	-0.000376228	0.0250841	-0.000517767	0.0826125	-0.0453157	0.0391628	-0.0020908	-0.00175834	-0.0738448	-0.00529821	0.0336491	-0.0716024	-0.0307105	0.0581929	-0.0197793	0.00606073	0.0210088	-0.0195352	0.0195923	-0.0283776	-0.000368523	0.00459636	-0.000539647	0.00381247	0.103119	0.0497095	-0.0837707	-0.00928643	0.0310077	-0.0180196	-0.0221537	0.0326489	-0.0231878	0.0437716	0.0178695	0.00747891	0.0148512	0.0300219	-0.00282629	0.0435274	0.00283023	-0.0193769	-0.0173142	-0.015745	-0.023724	-0.0255055
Solidity_MinError.l.Particles1	0.00138937	-0.0338236	0.00240046	-0.0136673	0.00998844	0.0126619	0.0753238	-0.0694547	0.0325108	-0.00770133	0.0169717	-0.1102	-0.00562361	0.0201951	-0.0776467	-0.0622351	0.108093	-0.0216986	-0.00293982	0.0230365	-0.0353194	0.00496383	-0.0298201	0.00442879	0.0153864	-0.0236254	-0.00116364	0.110197	0.0481962	-0.0829153	-0.0164464	0.0480528	-0.00993653	0.00696099	0.0114916	-0.0156186	0.0426795	0.0466261	-0.00483925	0.0257696	0.0432526	-0.0228735	0.0307434	-0.00122276	0.00262574	-0.0272682	0.00358856	-0.0161355	0.00730185
IntDen_MinError.l.Particles1	0.00855678	-0.0861507	-0.044213	-0.00305876	-0.0273336	0.00920096	0.0348115	-0.0247039	-0.0282587	-0.00264499	-0.00880258	-0.0484326	-0.0351984	0.015934	-0.0171446	-0.0431992	-0.0750977	-0.00219363	0.0123666	-0.004363	-0.0423826	0.00670789	0.00827041	-0.0443293	0.0243947	-0.0347483	0.027059	-0.0290756	-0.0150524	0.022859	0.0194677	0.0634947	-0.0158531	0.0117895	0.00458019	-0.0231362	0.00563157	-0.0154827	0.00442259	0.0217321	-0.0165298	0.00496184	-0.00640706	-0.0210706	0.0276103	0.0193078	0.027335	-0.0198547	0.0345082
Median_MinError.l.Particles1	0.00594801	-0.0945989	-0.0422899	0.0150002	0.00921333	0.0110012	0.0170482	-0.0345257	-0.0105345	-0.0225487	-0.030182	-0.0146498	-0.0196815	0.0456325	-0.0255888	-0.0214656	-0.0471452	0.0010149	0.0383049	-0.0184727	0.013737	0.0262064	-0.0227159	-0.0361735	0.0152381	-0.0127146	0.0369221	0.0211616	0.0199779	-0.0252529	-0.000770947	0.0694462	-0.00537929	-0.0384528	0.0424447	-0.0253495	0.0110452	-0.0141243	0.00532254	0.0383697	-0.0141679	0.0268671	0.00385987	0.00451915	0.0149941	0.00942586	0.030818	-0.0524586	0.0018404
Skew_MinError.l.Particles1	-0.00509456	-0.0256612	0.0350124	-0.0044248	0.0348101	-0.0156613	0.0765525	0.0326764	0.0657741	0.0494648	-0.0502693	0.0780308	0.0232727	0.0103575	-0.0561715	0.0568161	-0.0281368	-0.0124559	0.0133279	0.00877924	0.0288253	0.0520743	-0.0280739	-0.0049466	0.00298545	0.0341577	-0.0177932	0.0233489	0.0135117	-0.0112209	0.0449588	0.0298639	-0.0265304	0.0172842	0.0199126	-0.0102018	0.0306689	-0.0231578	-0.017404	0.0033985	-0.00877995	-0.0277809	0.0453648	-0.0486789	-0.0608557	0.04326	-0.00551812	-0.0592863	-0.0677792
Kurt_MinError.l.Particles1	0.0190478	0.0259649	-0.0218903	0.00679881	-0.0388159	0.00129706	-0.0547019	-0.0474329	-0.074963	-0.0515424	0.0392504	-0.0599046	-0.0221841	-0.00579996	0.0722053	-0.0791386	0.0169727	0.0124357	-0.00983958	-0.00420415	-0.0334212	-0.0550584	0.0220419	-0.00568135	-0.0152963	-0.0236273	0.0434531	-0.0391166	-0.0194999	0.03402	-0.0590859	-0.0281039	0.0287151	-0.0216023	-0.0120785	0.0316472	-0.0478452	-1.27e-05	0.00379566	-0.000546012	-0.00882577	0.0249652	-0.0349612	0.0646427	0.0683709	-0.0263875	0.00700192	0.0335856	0.0706508
AverageSize_MinError.l.Particles3	-0.0277864	-0.0364539	0.00515083	0.0273976	0.0695434	0.0218516	-0.02424	-0.082249	0.0373958	0.00787704	-0.010017	0.0112327	-0.0606489	-0.0231733	-0.0137452	0.00990477	0.104932	0.000566874	-0.0127632	0.0235741	-0.00717716	-0.00583982	-0.0240721	-0.0747937	0.0136837	0.0282874	-0.0326044	-0.0587409	-0.0572887	-0.0439338	-0.00587625	0.0625189	0.0486856	-0.0130373	0.0405113	0.00979394	-0.0203417	-0.00863529	0.00524804	-0.0107705	0.0019291	-0.0205829	0.0303361	-0.0290077	-0.0455491	-0.00783592	-0.0201069	0.0112316	0.0286901
Mean_MinError.l.Particles3	-0.00593134	-0.0785077	-0.0790231	-0.00789438	0.0425126	0.0273312	-0.0319453	-0.000291259	0.0365797	-0.0145256	0.00677781	-0.0513736	0.0113699	0.0170741	-0.0357567	0.0139148	0.00457766	-0.0111286	0.00447256	0.0266518	-0.00507413	-0.023251	0.0154828	0.000560558	-0.0119068	0.0115934	0.0241485	0.00307556	-0.00507953	-0.0154847	-0.0194635	-0.0369715	0.010992	0.0380569	-0.00178712	0.0232248	0.00715667	0.044739	-0.0289074	0.0150196	0.0212392	-0.039986	0.01895	-0.00311622	-0.00727121	0.025072	0.0211728	0.0377702	-0.0174456
Mode_MinError.l.Particles3	-0.00962046	-0.0760747	-0.0798506	-0.00546074	0.0426919	0.0292603	-0.0383943	-0.000235119	0.0364804	-0.0144037	0.00941083	-0.051528	0.00736516	0.0141817	-0.0393512	0.0169079	0.00825213	-0.0107821	0.00385345	0.0284094	-0.00604499	-0.025328	0.0149408	-0.000850377	-0.0109837	0.00947581	0.0194065	0.00199147	-0.00435635	-0.0149371	-0.0179682	-0.0381924	0.00916989	0.0356681	-0.00219543	0.021687	0.00706816	0.0401858	-0.0300188	0.0137379	0.021047	-0.0362302	0.0218484	-0.00292488	-0.0141286	0.0246293	0.0140062	0.0437478	-0.0213585
Perim._MinError.l.Particles3	-0.0171142	-0.0198627	-0.00637096	0.032387	0.0572284	0.029387	-0.0109797	-0.0889055	0.0295385	0.00964342	-0.00342045	0.00329701	-0.0731052	-0.0143441	-0.0179026	0.00372831	0.0839215	-0.00162349	-0.00569614	0.0345437	-0.0208597	-0.0416176	-0.064236	-0.0670562	0.0269685	0.0393872	-0.0462837	-0.0677541	-0.0449732	-0.0472583	-0.0295646	0.111914	0.104339	0.0558115	0.0146385	-0.032698	0.0527716	0.00746473	-0.0210551	-0.0110045	0.0771749	0.0132273	0.0568774	-0.0276379	-0.0402784	-0.00326511	-0.0347559	-0.023619	0.0103995
Major_MinError.l.Particles3	-0.0150648	-0.0273398	-0.00130649	0.0287062	0.0398818	0.0199829	-0.0137245	-0.0699771	0.0156335	0.017778	-0.0086576	0.0021874	-0.063643	-0.0121073	-0.0107416	-0.00176376	0.0607125	-0.00407759	-0.0163387	0.0323175	-0.025579	-0.055893	-0.0678609	-0.0444865	0.0288947	0.0304218	-0.0477123	-0.0577467	-0.0275028	-0.0249241	-0.031012	0.100649	0.0981892	0.0708535	-0.0315587	-0.0427966	0.0831809	0.00767089	-0.0368772	-0.0132746	0.0961891	0.0239773	0.0767443	-0.0232705	-0.0336609	0.0196206	-0.0481006	-0.0147715	0.013442
Minor_MinError.l.Particles3	-0.0240346	-0.0318933	0.00806003	0.00924145	0.0645172	0.0203556	-0.00508989	-0.0765543	0.0449523	-0.000970346	0.00259143	-0.0264009	-0.0415869	-0.0179651	-0.033916	-0.000407572	0.124795	-0.00892851	-0.00858659	0.0160258	-0.00772139	0.00802341	0.00608905	-0.0617622	0.00379723	0.00540219	-0.0145797	-0.010083	-0.0432001	-0.0486565	0.00757329	0.0392038	0.0088394	-0.0331641	0.0524646	0.0305757	-0.0464453	0.00154859	0.0292152	-0.00913668	-0.035178	-0.0424126	0.0200833	-0.0229286	-0.0299168	-0.0152367	-0.000633279	0.0136385	0.0242564
Angle_MinError.l.Particles3	0.00980695	-0.0134333	0.0063015	-0.000206997	0.0144079	-0.00456266	0.0401963	-0.0395781	0.00318617	0.00180192	-0.000285662	-0.0160456	-0.0257294	-0.00144369	-0.00989729	-0.0244878	0.0100945	0.00732206	0.0118186	0.00242704	0.0141114	-0.00629793	-0.00766449	0.0191043	-0.0202192	0.0118412	-0.00594691	0.0324145	0.0355545	-0.0224959	-0.00540179	-0.0977577	0.0455381	-0.0494131	0.0126648	0.0594999	-0.0691462	-0.00820399	0.00701714	-0.000396584	0.0234401	0.0267416	-0.035571	-0.081125	0.0162849	-0.0633046	0.0251756	-0.0284113	-0.0554624
Circ._MinError.l.Particles3	-0.00575852	-0.0335372	0.0204009	-0.0364016	-0.00835118	-0.017044	0.0305472	0.00693357	0.015515	-0.00195447	0.00754162	-0.079608	0.0370498	-0.000674845	-0.0429611	-0.0386109	0.0605045	-0.0255346	-0.0269246	-0.00729238	-0.0152789	0.0244905	0.0535966	0.0407861	-0.0132535	-0.0509965	0.0167803	0.115395	0.0402352	-0.00549939	0.0261572	-0.0654622	-0.10198	-0.0514679	-0.0343191	0.0515668	-0.0341511	0.01867	0.0271653	0.00872718	-0.0663909	-0.0552513	0.0278049	0.00339422	0.00559549	0.0118357	0.00937021	0.0581004	0.02549
Solidity_MinError.l.Particles3	0.00390507	-0.00788973	-0.00118348	-0.0357563	0.00821125	0.0066431	0.0425934	-0.0394992	0.0310787	-0.00392981	0.0261806	-0.121502	0.0104799	-0.00988312	-0.0755133	-0.0590482	0.12433	-0.0257814	-0.0187713	0.0164894	-0.038528	0.0045528	0.0248778	0.0303174	0.00439077	-0.0472155	-0.00500928	0.123891	0.0420088	-0.0539851	0.0113669	-0.00561651	-0.0583587	-0.026861	-0.010199	0.0321873	-0.00782782	0.0366344	0.0274675	0.0200497	-0.0217472	-0.0537926	0.0312936	-0.00374972	-0.0171014	-0.0205178	0.00257893	0.0312184	0.021552
IntDen_MinError.l.Particles3	-0.0249615	-0.0639713	-0.0329821	0.0186251	0.0752885	0.0278195	-0.0442935	-0.0558028	0.0421223	0.000984366	-0.00878984	-0.00112875	-0.0417611	-0.0138972	-0.0185877	0.0219618	0.0703492	-0.00107193	-0.00836212	0.0287528	-0.00484388	-0.0143998	-0.00840879	-0.0636039	0.00334806	0.0300187	-0.0161885	-0.0584887	-0.0532435	-0.0308965	-0.0126262	0.0266872	0.0456122	0.0070328	0.0341985	0.0202659	-0.0176757	0.00402949	-0.0121592	-0.00424809	0.0115368	-0.0309531	0.030839	-0.0283487	-0.0407884	0.00984905	-0.00605798	0.030771	0.0157555
Median_MinError.l.Particles3	-0.00716657	-0.0779998	-0.0793923	-0.00683994	0.0424536	0.0280861	-0.0340557	-0.000341998	0.0367067	-0.0145181	0.00745496	-0.0512129	0.00980478	0.0164053	-0.0365689	0.0144058	0.00578147	-0.0109918	0.00444532	0.0274832	-0.00575996	-0.0241905	0.0145741	-0.000191108	-0.0111189	0.011132	0.0221878	0.00238901	-0.00500607	-0.015521	-0.019057	-0.0364349	0.0108766	0.0374625	-0.00253456	0.0214594	0.00736808	0.0434128	-0.0296245	0.0149396	0.0222412	-0.0380695	0.020459	-0.00301363	-0.00957077	0.0250992	0.0188342	0.039462	-0.0179725
Skew_MinError.l.Particles3	0.0114235	-0.000930553	0.0446284	-0.0161996	0.0234489	-0.00839874	0.101382	0.0370435	0.0616652	0.0534001	-0.0388979	0.0777154	0.0209576	-0.0110009	-0.0387176	0.0518757	-0.0468672	-0.00206673	-0.000757774	-0.00995987	0.0425612	0.0532295	-0.00613848	0.0244824	-2.79e-05	0.0364669	-0.0224218	0.0370248	0.00708998	-0.020472	0.0601706	0.0460276	-0.0185518	0.0363435	0.0157728	0.00412972	0.033598	0.0350861	0.0436935	0.0131757	-0.0339915	-0.0540958	4.7e-05	-0.0516676	-0.0281597	0.0112324	0.0316878	-0.0389162	-0.045317
Kurt_MinError.l.Particles3	0.0110014	0.0244267	-0.0361992	0.00537058	-0.0328796	-0.00498211	-0.0564126	-0.0306242	-0.0662437	-0.0356903	0.0212946	-0.0567718	0.00416209	0.0193014	0.0426389	-0.0586654	0.0309664	0.0130079	0.0090457	-0.00555854	-0.0306217	-0.0364639	0.00449145	-0.00823058	0.00311105	-0.0362518	0.0340462	-0.0365191	-0.00907364	-0.0012716	-0.0517566	-0.0225308	0.0258626	-0.0491173	-0.0165462	0.00891161	-0.0352925	-0.0319751	-0.0339839	-0.00644105	0.018804	0.0487394	-0.0149932	0.0467259	0.0326583	-0.0243514	-0.000674599	0.00531137	0.0535078
AverageSize_MomentsParticles2	-0.0226909	-0.0692915	0.0428399	-0.00184194	-0.00714599	-0.0256994	-0.00666832	0.0271093	0.00161881	-0.0121739	-0.00578093	-0.0145022	0.0525396	0.0492697	-0.000125589	0.00463375	0.0577481	0.0103747	-0.0236778	-0.0272617	0.0096253	0.0225893	-0.0187007	0.0287533	0.0123011	-0.0427806	0.00723521	0.0684787	0.0435247	-0.0259529	0.0249186	-0.013519	-0.0163805	-0.0290335	-0.0814353	0.0226062	0.0139774	0.0576072	-0.0249709	0.0404571	0.0285398	-0.0090818	0.0105784	-0.0156042	0.00624239	-0.040314	0.0015055	0.0403551	-0.0331049
Mean_MomentsParticles2	0.010308	-0.0672703	-0.0815757	0.00542126	0.0601499	-0.00752353	-0.027472	0.0448224	0.0303148	0.0135665	0.00875049	-0.0289762	0.0379763	0.0387772	-0.00954145	0.00770199	-0.0607164	0.00618934	-0.0174817	0.0189813	-0.0110401	-0.0134023	0.0223583	0.0188337	-0.0101919	0.0161481	0.035123	-0.0186853	-0.0228654	-0.00806054	0.00284808	-0.0350463	0.00865866	0.0272788	0.00880058	0.00540569	-0.0084997	0.0135602	0.00458524	0.021463	0.0348903	-0.027881	-0.0185325	0.0184563	-0.0190424	0.0241299	-0.0326009	0.0208481	0.00681587
Mode_MomentsParticles2	0.00892617	-0.0665231	-0.0835777	0.00658442	0.0580633	-0.00661756	-0.0326021	0.0444321	0.0278484	0.0134424	0.00993783	-0.0294427	0.0381775	0.0398391	-0.0113818	0.00961181	-0.0590861	0.00604831	-0.0155012	0.0181172	-0.0120472	-0.0136048	0.021532	0.017254	-0.00972407	0.0148502	0.033614	-0.0190705	-0.0216128	-0.00746837	0.00140963	-0.0350856	0.00861451	0.0264137	0.00657388	0.00450121	-0.0062274	0.0138703	0.00242144	0.0216188	0.0352339	-0.0277774	-0.0184247	0.0184767	-0.020795	0.0231764	-0.0334256	0.0236562	0.00306547
Perim._MomentsParticles2	-0.0125571	-0.0406727	0.0100115	0.0145476	-0.0285423	-0.0160547	-0.026827	-0.00769963	-0.026801	-0.0121523	-0.00630393	0.00982039	0.0493452	0.0509007	-0.0100249	0.000665812	0.0754672	0.0245098	-0.00852288	-0.0342598	0.0247713	0.026697	-0.0489518	0.0319508	0.0132207	-0.0352234	0.00589505	0.0577087	0.0613243	-0.042535	0.00535735	0.0214754	0.0166729	-0.00586901	-0.108054	0.0270389	0.025696	0.0790431	-0.0467265	0.0630029	0.0407774	-0.0107351	-0.0027284	-0.0358976	-0.00848407	-0.0685864	0.0725134	0.0265286	-0.0681197
Major_MomentsParticles2	-0.00873336	-0.0355615	-0.0139704	0.0417046	-0.0420254	-0.0241993	-0.0501289	-0.0447639	-0.0539833	0.00466122	-0.0117996	0.0268225	0.0346055	0.0541591	-0.0160243	-0.00500685	0.0622561	0.0223122	-0.00165186	-0.0136819	0.0151964	0.0251575	-0.0454083	0.0172274	0.00554013	-0.0116988	-0.0124765	0.0251251	0.0658942	-0.0181713	-0.00439024	0.033705	0.0257711	0.00230367	-0.115688	0.0404459	0.0177546	0.0601869	-0.0638915	0.0464007	0.0262847	-0.0224237	0.0058247	-0.0320005	-0.0246624	-0.051188	0.0512468	0.0432458	-0.0444325
Minor_MomentsParticles2	-0.0231654	-0.0642843	0.0581219	-0.0229214	0.00833181	-0.0181691	0.0138514	0.054492	0.0288669	-0.0209937	2.5e-05	-0.0337346	0.0463728	0.0321876	0.00700876	0.00640583	0.0385524	-0.000476141	-0.0242862	-0.0275384	0.00460438	0.0162235	-0.000216047	0.0250569	0.0106051	-0.0420644	0.02115	0.0709028	0.0211681	-0.0227028	0.0286615	-0.0293188	-0.0318177	-0.0319414	-0.0364548	0.00836054	0.00730888	0.0369521	0.00478577	0.0260249	0.0221699	-0.00613946	0.00981889	0.00117012	0.0176619	-0.024244	-0.0209135	0.0192861	-0.0194779
Angle_MomentsParticles2	0.0289123	-0.00253679	0.00244351	0.00346019	0.040468	-0.0303054	0.0512899	-0.0208718	-0.00040353	0.0341652	-0.0175018	-0.00950189	-0.0113369	0.0134767	0.00271378	-0.0340979	-0.0421688	0.00858566	-0.0116916	0.0218867	0.0156355	-0.00604497	0.0045871	0.00369898	-0.00652863	0.0160104	-0.0140435	0.0079256	0.0123382	0.00671917	0.0333287	-0.0821687	0.0521761	-0.0545162	0.0205825	0.0458529	-0.0637562	-0.0305229	0.0160303	-0.0463514	0.0324227	0.125615	-0.00774026	-0.0907258	-0.0721544	-0.00615171	-0.0133194	-0.0442193	-0.00465703
Circ._MomentsParticles2	-0.0179507	-0.0601281	0.0569409	-0.0149062	0.0229363	-0.0271241	0.0244216	0.056967	0.0412681	0.0025407	-0.00258579	-0.038747	0.0101317	0.0126311	0.0109806	0.00434716	-0.0210881	-0.0211537	-0.0253095	0.0104275	-0.0214208	-0.0011898	0.0407572	-0.0009073	-0.00173129	-0.00602565	0.00220758	0.024211	-0.0145201	0.0244346	0.0301298	-0.044794	-0.053231	-0.031389	0.0270922	0.00125176	-0.00675293	-0.0307376	0.0329641	-0.0305268	-0.00419018	-0.01141	0.028243	0.0298724	0.0128623	0.0403	-0.107964	0.020265	0.0472504
Solidity_MomentsParticles2	-0.0205868	-0.0711525	0.0455024	0.00970942	0.00530295	-0.0412765	-0.0102529	0.0341603	0.014844	-0.00199744	-0.0062756	-0.0226993	0.0238844	0.0366626	0.00971839	0.00172792	0.00783502	-0.0145602	-0.0243673	0.00854904	-0.0156203	0.0116054	0.0181111	-0.00565868	0.000711073	-0.0112068	-0.0055612	0.0289117	0.0185841	0.027548	0.0219293	-0.0272427	-0.0488805	-0.0239142	-0.0118281	0.0201778	-0.00661798	-0.0146208	-0.00403485	-0.0271805	-0.00225237	-0.0178299	0.0359328	0.0335251	0.00668932	0.0274331	-0.102043	0.0448387	0.0410325
IntDen_MomentsParticles2	-0.0116284	-0.0908952	-0.0242129	0.000648473	0.0314849	-0.0185877	-0.0273793	0.047527	0.0217179	-0.0037063	0.00374462	-0.0288619	0.05968	0.0548897	-0.0100769	0.011039	0.00580709	0.00868666	-0.0271837	-0.00910126	-0.000403664	0.00646106	0.00236067	0.0305583	0.0027467	-0.0205034	0.0275542	0.0382377	0.0177492	-0.0231086	0.0190949	-0.0371717	-0.00916273	-0.000910959	-0.0545283	0.0274013	0.00459859	0.0500646	-0.0187682	0.0378966	0.0360975	-0.0276474	0.000849584	2.22e-05	-0.00651694	-0.0126218	-0.0140913	0.0459247	-0.0209686
Median_MomentsParticles2	0.00987142	-0.0670889	-0.0823488	0.00601646	0.0592832	-0.00731322	-0.0293736	0.0439977	0.0290333	0.0132928	0.0094371	-0.0297749	0.0380529	0.0397304	-0.0102081	0.00805167	-0.0603635	0.0060134	-0.0169284	0.0183816	-0.0115942	-0.0135791	0.0219547	0.0178662	-0.0100803	0.0156783	0.034552	-0.0187464	-0.022309	-0.00822295	0.00196879	-0.0347943	0.00870795	0.0274579	0.00755608	0.00476835	-0.00787045	0.01371	0.00418252	0.0215803	0.0358002	-0.0278601	-0.0186571	0.0187334	-0.0191112	0.0237386	-0.0328247	0.021368	0.00544989
Skew_MomentsParticles2	0.00545141	-0.00117084	0.0420633	-0.0165164	0.0411687	-0.0039534	0.108388	0.0413783	0.0633123	0.0668145	-0.0365062	0.0860225	0.0247286	-0.00724956	-0.042391	0.0340979	-0.0260775	-0.00431223	0.00421907	0.00702086	0.028063	0.015751	0.00815764	0.0188683	0.00426983	0.0194231	-0.0281763	-0.000759777	-0.0173329	-0.00627926	0.0437989	0.0288702	0.017421	-0.00169382	-0.00776603	0.0134689	0.0312998	0.0413158	0.0117956	0.0136161	-0.0325473	-0.0060495	0.00958162	-0.0190501	0.0197036	-0.00170571	0.0142321	0.000580689	0.0244282
Kurt_MomentsParticles2	0.0132778	0.0236911	-0.01637	0.00287635	-0.0318897	0.00867598	-0.0423882	-0.0382198	-0.0419723	-0.0507664	0.0184997	-0.0478273	-0.0209538	-0.00778007	0.0565568	-0.0500155	0.0290532	0.0115766	-0.00989987	-0.0292562	-0.00884863	-0.0118045	-0.0116798	-0.0194232	-0.00382155	-0.0139571	0.0537188	-0.00530479	0.00358168	-0.00712627	-0.0339478	-0.0116025	-0.00536458	0.00410284	0.0246695	0.00458964	-0.0491302	-0.040029	-0.0113592	0.0187927	0.030206	0.0175288	-0.0312631	0.0356515	-0.0283062	-0.00754426	0.00143755	-0.0425917	0.00293008
AverageSize_HuangTotal	-0.0545296	0.0151199	-0.0388036	-0.0172745	-0.0335808	-0.00617034	0.0170014	-0.0221695	0.0371295	-0.00314297	-0.0334682	0.0412533	0.0387763	-0.0177183	-0.00922886	-0.0572445	0.0309996	0.0402225	0.130925	-0.0193281	0.0200572	-0.0272666	-0.00326952	-0.0227281	-0.0001076	-0.00763048	-0.00122842	-0.0151274	-0.00630018	0.0291532	0.0111825	-0.0464581	-0.0325424	0.0200832	-0.0620078	-0.0207317	0.0102238	-0.0313343	-0.0943638	-0.0318887	-0.00853024	-0.0611106	-0.0047345	-0.0315625	0.0269259	-0.0199595	-0.0404149	-0.0518896	-0.0281866
Mean_HuangTotal	-0.0685606	0.0193857	-0.0316694	-0.00600381	-0.041014	-0.00737311	-0.0221374	-0.0116381	0.0468791	0.0120551	0.00219568	0.0412365	0.031283	-0.0326626	-0.0481411	-0.0353869	-0.000609453	0.0570955	0.0959444	0.00332759	-0.00940392	0.00114654	-0.00919904	-0.00650886	0.000173213	0.0100384	-0.024394	-0.0103541	0.00995505	-0.0104132	-0.0169571	-0.0557381	-0.0124271	0.0233374	-0.0221415	0.0286875	-0.013551	-0.0236268	-0.0748241	-0.000203819	-0.0237886	-0.0593674	-0.0155222	-0.0238925	0.0443176	-0.0356154	-0.0469278	-0.0258026	-0.0468221
Mode_HuangTotal	-0.0682124	0.018729	-0.0316742	-0.0035429	-0.0422624	-0.000414214	-0.0205032	-0.0122862	0.0453698	0.0145814	0.000406144	0.0391172	0.0272042	-0.0344693	-0.045325	-0.0271625	-0.00110372	0.0534799	0.0989748	0.000701113	-0.0066322	0.00721398	-0.0140181	-0.00459311	0.00220964	0.0093982	-0.018815	-0.0123643	0.012258	-0.000483091	-0.0209186	-0.0646345	-0.0203715	0.0220372	-0.0282454	0.0214312	-0.00843973	-0.0234746	-0.0762364	-0.00290966	-0.026346	-0.0567018	-0.0126903	-0.0258164	0.0420457	-0.0389427	-0.050644	-0.0253638	-0.0508864
Perim._HuangTotal	-0.0460485	0.0160125	-0.0376469	-0.0222981	-0.0292368	-0.0301223	0.00808046	-0.0254056	0.0443517	-0.00739134	-0.0255987	0.0556287	0.0334989	-0.0213536	-0.0207858	-0.0468875	0.0196275	0.0342391	0.126259	-0.0144103	0.0183939	-0.0494514	0.0130141	-0.0202191	-0.00229974	-0.0187021	0.00385603	-0.0247639	-0.00746352	0.0157466	0.028515	-0.0368228	-0.0381839	0.00730545	-0.0641744	-0.0110485	0.020472	-0.0132196	-0.0844872	-0.0317353	0.00288659	-0.0508646	-0.00311469	-0.0241716	0.0319144	-0.0143607	-0.0531682	-0.0494664	-0.00241263
Major_HuangTotal	-0.0538969	0.0167422	-0.0380418	-0.0149348	-0.039648	-0.00757494	0.00505031	-0.0242658	0.0372253	-0.00233303	-0.0267456	0.05636	0.0316023	-0.024702	-0.0241846	-0.0447218	0.0264191	0.0381006	0.128736	-0.0202069	0.0255184	-0.0338565	0.00123742	-0.0172247	0.000639237	-0.00913511	0.0019044	-0.0181497	-0.0041603	0.0264202	0.013768	-0.0468599	-0.0441615	0.0175774	-0.0648441	-0.0160277	0.0163185	-0.0213412	-0.08919	-0.0264301	-0.0113582	-0.0561546	-0.00165998	-0.0274832	0.0310324	-0.0143263	-0.0481371	-0.043997	-0.0198629
Minor_HuangTotal	-0.0543331	0.0150084	-0.0386343	-0.016368	-0.0357533	-0.00839086	0.0140662	-0.0207851	0.0357686	-0.00104679	-0.0320338	0.0467947	0.0396093	-0.01923	-0.0120985	-0.0571478	0.0268971	0.0445689	0.128275	-0.0151993	0.0189056	-0.0284081	-0.00126424	-0.025083	-0.00133447	-0.00574477	-0.00079113	-0.0149688	-0.00694366	0.0266611	0.0123707	-0.049916	-0.0336035	0.0204999	-0.0614355	-0.0141542	0.013335	-0.0335069	-0.094998	-0.0273871	-0.00579379	-0.057312	-0.0080153	-0.0321481	0.0290759	-0.0192092	-0.04287	-0.0541401	-0.0303165
Angle_HuangTotal	-0.0293611	0.0129641	-0.0021216	-0.0162826	-0.0198963	-0.0373262	0.00590693	-0.00975603	0.0490443	-0.0318079	-0.00524783	0.0252687	0.0119142	-0.0068861	-0.00387095	-0.0141719	-0.00628561	0.0159533	0.0432507	0.00144865	-0.00331664	-0.023073	0.00461198	-0.00323678	0.000684693	0.0237366	-0.00384603	-0.0331483	0.0238164	-0.0391706	0.0590122	0.0257306	-0.00477911	0.0247687	-0.0196963	0.0659262	0.0068923	0.0187919	0.0283619	-0.024645	-0.0291835	-0.0106274	-0.00628569	-0.0466969	0.00309161	-0.031373	-0.0338044	0.00386635	-0.0306377
Circ._HuangTotal	0.0431407	-0.0234094	0.017438	0.0137271	0.0416203	0.0780558	0.0349863	0.0570686	-0.0523765	0.0488956	-0.00881978	-0.00888642	-0.0105402	0.0107142	-0.00110985	0.0377652	0.0156742	-0.00247555	-0.0421127	0.0244694	-0.000867977	0.0325171	-0.0345589	-0.0190972	0.0365408	-0.0214153	-0.0302158	0.0541252	-0.0408691	0.0552704	-0.0706615	-0.026997	0.0254423	0.0106343	-0.00646409	-0.0359855	-0.0140584	-0.0469011	0.00616688	0.0372357	-0.0379785	0.0359773	0.00597975	0.0242626	-0.0171486	-0.00786581	0.0196326	0.029699	-0.0267422
Solidity_HuangTotal	-0.0232346	-0.00399137	-0.0148583	0.012387	-0.00568097	0.0798718	0.0291715	0.0458739	-0.00929932	0.0635759	-0.0302672	0.0479559	0.0222665	-0.0241164	-0.0444534	-0.000526981	0.0167373	0.059838	0.0566087	0.01354	0.0157834	0.042706	-0.0461099	-0.0259299	0.0317578	0.00678024	-0.0338182	0.0371319	-0.0232651	0.0664017	-0.0645234	-0.0759816	-0.0214545	0.0466437	-0.0436781	-0.0309699	0.0119597	-0.0760902	-0.0798699	0.0249876	-0.0615231	-0.0260973	-0.00270739	-0.00588911	0.00892859	-0.0312374	-0.0237885	-0.0281385	-0.086849
IntDen_HuangTotal	-0.0593469	0.0130725	-0.0358725	-0.00270382	-0.0395324	0.0221003	0.00332704	-0.0147243	0.0289542	0.0150775	-0.0171758	0.0293268	0.0350236	-0.0283303	-0.0272176	-0.0484503	0.0157878	0.0625529	0.107819	-0.0124224	0.00137753	0.0196828	-0.0327376	-0.0121964	0.0104423	0.0178011	-0.023075	0.00401653	0.00211521	0.0141294	-0.0235698	-0.0742337	-0.0189974	0.037948	-0.0412889	0.0099016	0.00503962	-0.0546751	-0.102255	-0.0151597	-0.0347791	-0.0577894	-0.00650709	-0.0313059	0.0447637	-0.03074	-0.0563715	-0.048199	-0.0667989
Median_HuangTotal	-0.0687639	0.0189267	-0.0317172	-0.00533232	-0.0415561	-0.00485392	-0.0222537	-0.0107526	0.0465637	0.011354	0.00208692	0.0407922	0.0305129	-0.0325659	-0.0485284	-0.0334072	-0.000913365	0.0576225	0.0959773	0.00263112	-0.00860229	0.00124887	-0.00971649	-0.00644389	0.000556693	0.0103225	-0.0237602	-0.0109043	0.0102558	-0.00886273	-0.0165708	-0.057374	-0.0134733	0.0235272	-0.0235202	0.0274842	-0.01165	-0.0242399	-0.0761699	1.45e-05	-0.0247255	-0.0587125	-0.0155343	-0.0226068	0.0425579	-0.0353913	-0.0477778	-0.0257406	-0.0470312
AverageSize_MaxEntropyTotal	-0.0284253	0.00239888	-0.00632027	0.00898777	-0.0250078	0.0211091	-0.058563	0.017655	-0.00359026	0.00259541	0.037445	0.031702	-0.0433242	-0.0158409	-0.059214	0.0615937	-0.0116197	-0.0503465	-0.0986089	0.0133289	-0.00254279	-0.00995223	0.132093	-0.00643585	-0.0263183	-0.132309	-0.0129035	0.0020026	0.0693635	-0.071051	0.0450495	-0.0364275	0.00699429	0.0431216	0.0147401	-0.084431	0.0196872	-0.0574768	0.00918385	-0.0983873	0.00599037	-0.0641219	-0.0262028	0.0575358	-0.0398995	-0.102042	0.0231409	-0.0820594	0.0601822
Mean_MaxEntropyTotal	0.0304602	-0.0238292	-0.0720599	-0.0245263	0.0258549	0.0102185	0.0471873	0.0164795	-0.00674958	0.0105872	-0.0500658	-0.0184775	0.0487981	0.034505	0.0396071	-0.0305328	-0.00783223	0.0248357	0.0141389	-0.0227657	0.00410654	0.0296561	-0.0331181	0.0326003	0.0631813	0.00513719	-0.00782512	-0.0444292	-0.031824	-0.0504044	-0.00262648	-0.0249141	0.0556993	0.0133172	0.0279812	0.0300519	-0.0370606	0.0358662	0.0206118	-0.000631008	-0.0242394	-0.0176719	-0.0244969	-0.0571146	0.00565085	-0.0365985	0.0389985	0.0368691	0.0551224
Mode_MaxEntropyTotal	0.0300177	-0.0210832	-0.074148	-0.0238485	0.0219491	0.0121218	0.0410895	0.0199567	-0.00968192	0.0108962	-0.0491075	-0.0150725	0.0456757	0.0328374	0.0387884	-0.024461	-0.00850121	0.0251477	0.00823393	-0.0220215	0.0044569	0.0283413	-0.0227556	0.0347951	0.063971	-0.00364427	-0.00979675	-0.0485663	-0.0281342	-0.0567138	0.00106573	-0.0311635	0.0557185	0.0151488	0.0300168	0.0272103	-0.0335115	0.0342634	0.0246287	-0.00604106	-0.0235944	-0.0188277	-0.0224885	-0.0522348	0.00234879	-0.0436578	0.0406548	0.0353518	0.0581879
Perim._MaxEntropyTotal	-0.0314665	0.00019232	-0.00157773	0.011464	-0.0236405	0.0238099	-0.059277	0.0181727	-0.00399981	-0.00154623	0.0338358	0.030741	-0.0436649	-0.00933897	-0.0526613	0.0668212	-0.0112618	-0.0474227	-0.0966119	0.0134539	-0.00392012	-0.00706686	0.127367	-0.0042136	-0.0226327	-0.135236	-0.0063119	-0.000609156	0.0712223	-0.0705469	0.0480013	-0.0434174	0.00602954	0.0400695	0.0116498	-0.0804776	0.0221195	-0.0559684	0.0150421	-0.0951428	0.00228709	-0.0639367	-0.0218884	0.0538341	-0.0379518	-0.1014	0.0212576	-0.0711591	0.0603871
Major_MaxEntropyTotal	-0.0290912	0.00520424	-0.00269368	0.0132629	-0.0279739	0.026189	-0.0532387	0.0181023	-0.00760384	-0.000178508	0.0313932	0.0408615	-0.0441371	-0.0110358	-0.0530217	0.0614847	-0.0146564	-0.045357	-0.0956421	0.00999341	0.00128518	-0.00802607	0.129559	-0.00403956	-0.0201616	-0.135088	-0.00166018	-0.00276262	0.0692101	-0.078494	0.0458575	-0.0419609	0.00699028	0.0432947	0.017201	-0.0778717	0.0196598	-0.0510395	0.017896	-0.0962401	0.000494897	-0.0672519	-0.0256466	0.0592282	-0.0370189	-0.100975	0.0302479	-0.0741781	0.0629496
Minor_MaxEntropyTotal	-0.0305816	-0.000797414	-0.00103258	0.0103784	-0.0264697	0.0204441	-0.0579661	0.021451	-0.00775619	0.00212785	0.0313175	0.0351839	-0.0421858	-0.0123799	-0.0495931	0.0595592	-0.014024	-0.0485507	-0.100407	0.0155761	-0.00184934	-0.00621495	0.131929	-0.00967357	-0.025	-0.129026	-0.0160623	-0.00335531	0.0612018	-0.0716025	0.0466862	-0.0388606	0.0059442	0.0409308	0.0149871	-0.0810488	0.0141607	-0.0605321	0.004865	-0.103316	0.00261472	-0.0589312	-0.0278764	0.0554283	-0.0404314	-0.0978078	0.0189426	-0.077677	0.064527
Angle_MaxEntropyTotal	0.0166118	-0.0146041	0.000159978	-0.00768709	0.0227641	0.00238013	0.0589508	-0.0126137	-0.0163379	0.0186123	-0.0120324	-0.00464294	-0.00195878	0.010785	0.0335088	-0.0367437	-0.0138185	0.0136104	-0.00329887	0.0137969	0.00132297	-0.0251934	-0.00780662	0.000704057	-0.00232195	0.0261232	-0.00509934	-0.00163707	0.00521696	-0.0118951	0.0306295	-0.0765729	0.0159027	-0.00182321	-0.00737874	0.0626401	-0.0465215	0.0150346	0.0348077	-0.0244839	-0.0129196	0.0934961	-0.0182945	-0.0809869	-0.0399022	-0.0379861	-0.0334769	-0.00142517	0.0386051
Circ._MaxEntropyTotal	-0.00704801	-0.0116691	-0.00164562	-0.0129601	0.00881304	-0.00567672	0.0135409	0.00396117	0.0114999	0.0262371	0.0177853	-0.0235772	0.00164543	-0.02009	-0.0263372	-0.0107689	-0.0239532	-0.00893547	0.00126235	0.00994574	-0.0166691	-0.0147076	-0.00413295	-0.0145007	-0.0157092	0.015014	-0.0127565	0.00028646	-0.0107742	0.0538235	-0.00443532	-0.0146118	-0.00414507	-0.00926781	0.00453812	0.0159468	-0.0154806	-0.0228743	-0.0493412	-0.00522065	-0.00544582	0.0284252	0.0288586	-0.0100722	0.0555073	0.0248158	-0.0275291	0.0373546	-0.0271611
Solidity_MaxEntropyTotal	-0.0223087	-0.0142184	0.00793499	-0.00420079	-0.0106959	0.00618947	-0.0082394	0.0292389	0.00246803	0.0351527	0.0195463	0.0232546	-0.0113882	-0.0131633	-0.0313689	0.0115041	-0.0201997	-0.0228473	-0.0500683	0.00884279	-0.00954879	-0.00886919	0.047482	-0.0336843	0.00571239	-0.064496	-0.0127333	0.0059009	0.0252202	-0.0413575	0.0122775	-0.0391516	0.0253563	0.0217757	0.0376086	-0.0460551	-0.00351928	-0.0361716	-0.0534678	-0.0639777	0.0130028	-0.0195648	-0.0396422	0.0223564	0.0486401	-0.0319808	0.0122252	-0.0180941	0.0553624
IntDen_MaxEntropyTotal	-0.0284965	0.00157982	-0.0096387	0.00720406	-0.0232612	0.0202149	-0.0590784	0.0178486	-0.00341245	0.00350645	0.039303	0.0269461	-0.0439501	-0.0159639	-0.0601986	0.0628376	-0.0107057	-0.0504155	-0.0983072	0.0144418	-0.00584238	-0.00931158	0.129834	-0.00530184	-0.0250688	-0.132572	-0.0154762	0.0046195	0.0721853	-0.0708879	0.0468237	-0.0384158	0.0103186	0.0429317	0.0131524	-0.0854658	0.0210404	-0.0599668	0.0100781	-0.0968217	0.00597375	-0.0648687	-0.0238841	0.051957	-0.0389246	-0.102281	0.0205341	-0.0768235	0.0570535
Median_MaxEntropyTotal	0.0302284	-0.0234678	-0.0713001	-0.0242362	0.0247313	0.0106708	0.0456177	0.0168966	-0.00797556	0.00972007	-0.0511444	-0.0177589	0.0490838	0.0344852	0.0417614	-0.0293643	-0.00746598	0.0245993	0.0134408	-0.0238531	0.00508087	0.0301055	-0.0312484	0.0335782	0.0643244	0.00357562	-0.00669792	-0.0454968	-0.0328959	-0.0518575	-0.000755037	-0.0254043	0.0553287	0.0140498	0.027621	0.0295323	-0.0378295	0.0368328	0.0222824	-0.00188137	-0.0270581	-0.0187449	-0.0249815	-0.0562344	0.00393287	-0.038175	0.0385069	0.0370427	0.0577863
Skew_MaxEntropyTotal	-0.00532373	0.0315634	-0.0235113	0.00608913	0.0209459	0.00601975	-0.064717	-0.0193067	0.0401651	-0.00762327	0.0393617	-0.0113907	-0.0336697	-0.0246143	-0.0706418	0.0378977	0.00382961	-0.0211577	-0.00453986	0.00855086	0.0111393	-0.013439	0.00432899	-0.0155038	-0.0346668	-0.0339759	-0.00784079	0.0199195	0.0100488	0.0613642	-0.0230106	-0.0114488	-0.00676906	-0.0267988	0.0055793	-0.026612	0.00686962	-0.0604834	-0.00773873	0.00475395	0.0126348	-0.000523793	0.0169186	0.0071225	0.0223282	-0.00129437	0.00086479	-0.052732	-0.0794571
Kurt_MaxEntropyTotal	0.00847772	-0.0327252	0.0131475	-0.00800593	-0.0117023	-0.00894173	0.0755351	0.0169418	-0.0392542	0.022812	-0.0294353	0.0049396	0.032427	0.0204968	0.0597604	-0.0502167	-0.00292291	0.0300102	0.00866586	0.00868308	-0.032067	0.0124495	-0.0105005	0.00622808	0.0271986	0.0546018	0.00738663	-0.0184829	0.00190258	-0.0507393	0.0209483	0.00668662	-0.00169982	0.0226312	-0.0224079	0.04489	0.00185995	0.0647058	-0.00287439	0.00601947	0.00600844	0.00350787	-0.0212117	-0.00768904	-0.0142363	0.0224226	0.00890369	0.0649528	0.0697137
AverageSize_MeanParticles3	-0.0562819	-0.0514715	0.0319083	0.0224027	0.012586	0.00984459	-0.0495642	-0.0104407	-0.00128897	-0.00289777	-0.0130711	0.0284951	-0.0325112	0.0152917	-0.0146003	0.0221946	0.058089	0.0076839	-0.0378524	-0.0090453	-0.0151241	0.0166255	0.0345216	-0.0628067	0.0284294	-0.0393164	-0.0128039	-0.0252897	-0.0457511	0.00622494	0.0854937	-0.0425564	-0.0580546	0.0250182	0.00367965	0.00506388	-0.0120995	-0.00457467	0.0457663	0.000742921	-0.067278	-0.00187908	-0.0416932	0.0202778	0.0333648	-0.0317902	0.0174141	-0.030487	-0.0468698
Mean_MeanParticles3	0.0241564	-0.0701046	-0.0790249	-0.0173122	0.0416035	-0.00762397	-0.0505579	0.0382266	0.0228579	-0.00842716	-0.00481371	-0.031432	0.0379262	0.00927303	-0.00791883	0.0135791	-0.032473	-0.0136238	0.0171835	0.0121836	0.00952623	-0.0252434	0.0256765	-0.0019573	-0.0319815	0.0392724	-0.00214109	-0.0216255	-0.0267959	-0.0244029	-0.0234485	-0.0141727	0.00773713	0.00234801	-0.0291957	0.0180694	-0.0125208	0.00401166	-0.0185417	-0.0223414	-0.026965	-0.0199639	-0.00399789	0.0085698	-0.0137831	0.0137391	0.0115975	0.0187906	-0.0232053
Mode_MeanParticles3	0.0174722	-0.0704125	-0.0781076	-0.0142936	0.0411729	-0.00559118	-0.0608757	0.0415435	0.022409	-0.0095168	-0.00303184	-0.0313711	0.0350269	0.00812616	-0.00990409	0.0190325	-0.0326457	-0.0119563	0.018817	0.0122281	0.0110496	-0.0266868	0.0274144	-0.00503907	-0.0306643	0.035931	-0.00551083	-0.0227465	-0.0281474	-0.0180965	-0.0202175	-0.014406	0.00339151	-0.000831619	-0.0320157	0.0154481	-0.00935346	0.00071762	-0.0231087	-0.0228576	-0.0285897	-0.0151972	-0.00276813	0.00894704	-0.0188298	0.0157839	0.00836061	0.024941	-0.0266149
Perim._MeanParticles3	-0.0153815	-0.0174967	0.0185776	0.00383296	0.0276947	-0.00184207	-0.0338519	-0.0111049	0.00539502	0.00172524	-0.00661853	0.0186812	-0.03566	0.0274799	-0.0120522	-0.0158424	0.0533393	0.00935439	-0.044007	-0.039113	-0.0357845	0.0407957	0.0026657	-0.052685	0.0687136	-0.0658638	-0.0242277	-0.0289168	-0.0519231	0.0659501	0.137224	-0.0294423	-0.0678692	0.084166	0.0559208	0.00901928	-0.0281008	0.0318484	-0.00793994	0.0689876	0.00884532	0.0350476	-0.0565781	0.0279462	0.0457749	-0.0614858	0.0672431	-0.0507337	-0.0843393
Major_MeanParticles3	-0.0389509	-0.0409503	0.0264896	0.0126794	0.0163442	0.00447051	-0.0385408	-0.00724628	0.00213135	0.00399519	-0.0105922	0.0243096	-0.0356835	0.023813	-0.0129321	0.00351996	0.0571395	0.00819374	-0.042799	-0.0254982	-0.0231377	0.029211	0.0207272	-0.055742	0.0509223	-0.052085	-0.0163004	-0.0300605	-0.0527618	0.0455208	0.117848	-0.0426914	-0.0676913	0.0626035	0.0279312	0.0130706	-0.0204887	0.0221353	0.0154203	0.0396407	-0.0242515	0.0264701	-0.0447576	0.033148	0.039391	-0.0476977	0.0587811	-0.0392613	-0.0752255
Minor_MeanParticles3	-0.0549874	-0.0529563	0.0306033	0.019396	0.00603447	0.00747977	-0.0432463	0.00314387	-0.00219147	-0.00763305	-0.0109746	0.0203276	-0.0216476	0.0178159	-0.00400932	0.0309749	0.0530043	0.00235173	-0.0219123	0.0031292	0.00228557	-0.00664524	0.0319925	-0.0561359	0.00135845	-0.0110486	-0.00193004	-0.0214313	-0.0461515	-0.0241119	0.0462884	-0.0418776	-0.0502654	-0.00253533	-0.0272483	0.00905566	-0.0122424	-0.0106414	0.0642175	-0.0238989	-0.100643	0.00267053	-0.0412439	0.0241942	0.0348878	-0.0152779	0.0210978	-0.0297305	-0.0597132
Angle_MeanParticles3	0.0156307	-0.0108204	-0.00129937	-0.00497981	-0.0114527	-0.0220111	-0.00372648	-0.0208138	-0.00567148	0.0194048	0.00447128	0.014839	-0.012213	-0.0138875	-0.000542079	0.00725248	0.0111266	-0.0138769	0.00762607	0.0275654	0.0248844	0.0022901	-0.00506799	-0.0098178	-0.0435113	0.0459548	-0.0104482	-0.0187118	-0.00962104	-0.0416744	-0.0171801	-0.0469807	0.0182657	-0.0679725	-0.0467545	0.033713	-0.0404502	-0.021328	-0.00637016	-0.0690616	-0.013765	0.0711653	-0.00975934	-0.0358814	-0.0341185	-0.0504106	0.0505408	-0.0357585	-0.0799059
Circ._MeanParticles3	-0.0484608	-0.0315335	0.00415222	-0.00341762	-0.0562004	0.0230195	0.0221553	0.0384284	-0.0105672	0.000257354	0.0105835	-0.00588345	0.00230025	-0.0102453	0.00576651	0.0479907	-0.0256668	-0.0132569	0.0329815	0.0346585	0.0450368	-0.0494649	0.0383175	0.0292259	-0.0609207	0.0387179	0.0453777	0.0140015	0.00707116	-0.0535065	-0.0785033	-0.0530575	-0.0089738	-0.0568209	-0.0532779	0.0202779	0.0216255	0.00833226	0.0710842	-0.0600966	-0.0570933	-0.00785795	0.0476506	0.0132152	-0.0096502	0.0471048	0.00338604	0.0135515	0.000365555
Solidity_MeanParticles3	-0.040955	-0.0194372	0.00224114	0.000408299	-0.0269988	0.016536	0.00311656	0.026048	-0.00257752	-0.00191692	0.00125301	-0.00618829	0.00460472	-0.0102648	0.0127442	0.0487086	-0.00140283	-0.0120456	0.0273289	0.0401094	0.0487934	-0.0601627	0.0305929	-0.0025815	-0.0626303	0.0555609	0.0355538	-0.00936597	-0.0213481	-0.0940124	-0.0793684	-0.020447	0.00282713	-0.0805253	-0.0804739	0.00765246	0.00513143	-0.00864906	0.0814956	-0.0743636	-0.0896339	0.00887094	0.0147408	0.0160904	0.00617279	0.00970799	0.0457469	0.00188674	-0.0534942
IntDen_MeanParticles3	-0.0344758	-0.086831	-0.0189217	0.0097044	0.041168	0.0030952	-0.0706597	0.00956323	0.0165295	-0.0100829	-0.0142198	-0.00270682	0.00082991	0.0145893	-0.0139469	0.0275803	0.031147	0.000871501	-0.0170332	0.00407019	-0.00774896	-0.00270822	0.0416214	-0.0505654	-0.000108785	0.00108204	-0.0115932	-0.0287636	-0.0493993	-0.012938	0.0362417	-0.0447942	-0.029298	0.0173121	-0.0232729	0.0176967	-0.0146852	-0.0136069	0.0178295	-0.0197776	-0.0674911	-0.024315	-0.0305935	0.00827295	0.0107269	-0.00392873	-0.00138913	0.00332619	-0.0387577
Median_MeanParticles3	0.0218111	-0.0706228	-0.0789976	-0.0163272	0.0412342	-0.00693229	-0.0540051	0.0391214	0.0229818	-0.00881039	-0.00436347	-0.0315019	0.0370541	0.00868082	-0.00927826	0.0151209	-0.0318188	-0.0135514	0.0177733	0.0122008	0.00991502	-0.025413	0.0265667	-0.00296845	-0.0313826	0.0376309	-0.00315834	-0.0211576	-0.0268628	-0.0233081	-0.0222443	-0.0147359	0.00568522	0.00130259	-0.0301355	0.0170401	-0.0122952	0.00259628	-0.019552	-0.0228359	-0.0279133	-0.0187612	-0.00430788	0.008876	-0.0146051	0.0141253	0.00993069	0.020924	-0.0244779
Skew_MeanParticles3	0.0238647	0.00609567	0.035789	-0.0133618	0.00176692	-0.00525395	0.103066	-0.00175242	0.0175713	0.0498181	-0.0158538	0.0692438	-0.00668714	0.00396888	-0.00800517	0.00375717	-0.047881	0.0108967	-0.00322517	-0.0157519	0.00778975	0.0308619	-0.0163938	0.0202795	0.0115274	0.0212516	0.00918892	0.022906	-0.034435	-0.0170188	0.030086	-0.00247108	0.0268577	0.0754639	0.0418719	0.0198147	0.0204595	0.0733512	0.0233043	0.00983003	0.0317352	-0.0649632	0.0092979	0.0123344	0.0347878	0.0150577	0.1045	-0.0597028	0.0175884
Kurt_MeanParticles3	0.0180341	0.0261373	-0.0278231	0.0079097	0.00157279	-0.0030457	-0.0378204	-0.0240901	-0.024145	-0.0287849	-0.00311437	-0.0196648	0.0137085	-0.00450433	0.0183541	-0.0393925	0.0320475	0.00553662	-0.0159092	0.00406702	-0.00218246	-0.0238321	0.00561803	-0.0214821	-0.000409536	-0.0249548	0.0151265	-0.0365074	0.0368318	0.00394476	-0.0159667	0.046287	-0.0102566	-0.0534831	-0.0309951	-0.00800807	-0.020752	-0.0541965	-0.0110436	0.0159241	-0.0432973	0.0719313	-0.032099	-0.0132835	-0.0261125	-0.0465855	-0.0707707	0.0229676	-0.0217573
AverageSize_YenTotal	-0.0479018	0.00740568	-0.0326192	-0.0121352	0.0104722	0.0158194	0.000464998	0.0128086	0.0203098	0.0162607	-0.00248185	-0.0080706	0.0433883	-0.00183169	0.0599088	0.00637817	0.00355218	-0.0891206	0.00560879	0.0151134	-0.124659	0.121675	-0.0654644	0.00621469	0.00378625	0.0263131	-0.0604155	-0.0217778	0.0456861	0.0630121	-0.026108	0.0547479	0.0380652	-0.00282499	-0.023952	0.0517298	-0.0054973	0.0128692	0.0124782	-0.117051	-0.0477083	-0.00202704	-0.0447719	0.0754265	0.00978288	-0.0175061	0.0033581	-0.0769674	0.0192567
Mean_YenTotal	0.0811606	-0.0152447	-0.023969	-0.0149883	0.0159534	-0.0368229	0.0293477	-0.000274199	-0.0447716	0.0178486	-0.0323391	0.048796	0.0120883	0.00931056	0.0478856	-0.0240402	0.0169184	-0.0129468	-0.0188453	-0.0139972	0.00976899	-0.0124214	0.00665459	-0.0265999	0.00733259	-0.00567235	-0.022899	0.00588799	-0.00653206	-0.0292477	0.00807044	-0.00233027	0.0213477	0.0251847	0.0285827	0.0283822	0.000225653	-0.0107971	-0.0183828	-0.0460353	-0.0382831	-0.0088753	0.00656456	0.0673501	0.0274515	-0.00196492	-0.0489012	0.00241879	-0.0135077
Mode_YenTotal	0.0775862	-0.0134777	-0.0279463	-0.0159527	0.0159868	-0.0359512	0.0274461	-0.000269552	-0.0428938	0.0213744	-0.032734	0.0494042	0.0151285	0.00885895	0.0567408	-0.0212703	0.0163263	-0.0243371	-0.0179013	-0.011831	-0.00343722	0.000240547	0.00285266	-0.0256657	0.0086641	-0.0065411	-0.0268341	0.00348599	-0.000470853	-0.0258344	0.00478094	-0.000320597	0.0215192	0.0247607	0.0286703	0.0336252	0.00348488	-0.0110978	-0.0178126	-0.0570569	-0.0437923	-0.00971948	0.00311937	0.0734522	0.0299751	-0.00352539	-0.0542793	-0.000108957	-0.0178363
Perim._YenTotal	-0.0479458	0.00549202	-0.0283239	-0.0108395	0.0146263	0.0141856	-0.00252569	0.0146189	0.0181796	0.0137096	-0.00192167	-0.0104631	0.0409472	-0.00156625	0.0605185	0.0115438	-0.00347668	-0.085614	0.00200905	0.015243	-0.121032	0.118488	-0.0632841	0.0030216	0.00372402	0.0225768	-0.0621658	-0.0261575	0.0442034	0.0658471	-0.0280511	0.0538117	0.0319946	-0.00652976	-0.0229392	0.0557622	-0.0036816	0.0135657	0.0121197	-0.123634	-0.0469241	-0.00134436	-0.0444301	0.072792	0.00916943	-0.0239197	0.00315174	-0.0835154	0.0203757
Major_YenTotal	-0.0483548	0.0090477	-0.0305618	-0.00881816	0.00737059	0.0171877	-0.00282534	0.0103797	0.0192705	0.0173381	-0.00220737	0.00101171	0.0418436	-0.00388823	0.0600399	0.00790039	0.00158463	-0.0935179	0.00132773	0.0131722	-0.122018	0.121931	-0.0625866	0.00739159	0.00519905	0.0225624	-0.055873	-0.0243869	0.0459081	0.0583765	-0.0278566	0.0535174	0.0355486	-0.00188675	-0.0191897	0.0508592	-0.0069733	0.0143701	0.0106853	-0.120906	-0.0506042	-0.00580038	-0.045494	0.0771588	0.0114353	-0.0151623	-0.00388455	-0.0735811	0.0209334
Minor_YenTotal	-0.047742	0.00678035	-0.0323401	-0.0112611	0.00874017	0.0153923	0.00111748	0.0144401	0.0177948	0.0171515	-0.00338007	-0.00398242	0.0428883	-0.000531367	0.0611983	0.00560395	0.00220365	-0.0894701	0.00385097	0.0200835	-0.125628	0.121042	-0.063559	0.0035009	0.00243527	0.0263379	-0.0624976	-0.0215226	0.0463767	0.0623702	-0.0249253	0.0534199	0.0366759	-0.0047021	-0.021128	0.0556132	-0.00236889	0.0112712	0.0119604	-0.116495	-0.0475587	0.00275756	-0.0469319	0.0756565	0.00763916	-0.0185825	0.00405334	-0.0774161	0.0177629
Angle_YenTotal	0.0410562	-0.0123997	0.00304354	-0.00568377	0.00474324	-0.0248648	0.0401671	-0.0119053	-0.0354756	0.0186643	-0.0111548	0.0240418	-0.00299298	0.0132163	0.0145006	-0.0316865	0.0162847	0.0058219	-0.0165339	0.00643955	0.0227751	-0.0348413	0.0220309	-0.0183051	-0.00625689	0.00439213	-0.0174986	-0.0059206	-0.00563105	-0.0421321	0.0414425	-0.0540153	0.0288403	0.014419	0.022833	0.0461826	-0.0313973	-0.0168755	0.00230314	-0.0476861	-0.0304987	0.0314469	0.000378043	0.00335217	0.0193147	-0.00281808	-0.0498512	-0.0196303	-0.00624142
Circ._YenTotal	-0.0323169	-0.00324602	-0.01299	-0.00312769	-0.018899	0.0374594	0.00947388	-0.00701174	0.0336845	-0.0041367	-0.00215873	-0.00597988	-0.00720414	0.00397925	-0.0372038	0.00754222	-0.017631	-0.00816594	-0.0149303	-0.0224757	0.0372308	-0.00306058	0.0032077	0.0179608	0.00427421	-0.0163171	-0.00344592	0.0298683	0.0108567	0.0205992	-0.00788223	-0.0700234	0.0096755	0.0340984	-0.0139081	-0.0772607	-0.00704295	-0.0145574	-0.0294592	0.000932072	-0.0122218	0.0315228	0.0625063	-0.0387661	-0.0117993	0.0328347	0.0538784	0.0330652	0.0623627
Solidity_YenTotal	-0.0507997	0.00180976	-0.0311967	-0.00907643	-0.00664961	0.0308557	0.0119871	0.0121455	0.0296507	0.0233459	-0.0107146	0.0121583	0.0313911	0.00468558	0.0346358	0.00941724	-0.00934329	-0.0754338	-0.0191461	0.0035373	-0.0744957	0.098133	-0.0483565	-0.000845203	0.012769	0.00560481	-0.0511569	-0.00124532	0.043772	0.0380114	-0.0353833	-0.012798	0.0426293	0.0196216	-0.00126763	-0.00707315	-0.00291846	0.00311868	-0.0176436	-0.0964746	-0.0432736	0.0158972	-0.0133483	0.0503355	0.0166443	-0.00426879	0.0375677	-0.0481561	0.0589247
IntDen_YenTotal	-0.0457869	0.00548708	-0.0375711	-0.0153849	0.0124942	0.0140324	0.000448694	0.0154718	0.0167288	0.0152169	-0.00380052	-0.00978047	0.0410865	-0.00231493	0.0582252	0.0126145	0.00652743	-0.0856382	0.00476486	0.0134347	-0.121815	0.120416	-0.0653298	0.00592523	0.00426512	0.0230426	-0.0672756	-0.0219904	0.0473751	0.0701485	-0.028878	0.0496647	0.0395547	-0.00210108	-0.0258839	0.0502186	-0.000856709	0.0104605	0.0129546	-0.118232	-0.04803	-0.0044647	-0.0417415	0.0735674	0.0113395	-0.0195061	0.00518512	-0.0767659	0.0192587
Median_YenTotal	0.0802837	-0.0150531	-0.0247035	-0.0151062	0.0153925	-0.03691	0.0286955	0.000324104	-0.0445517	0.0179406	-0.0323277	0.0496191	0.0130228	0.00941501	0.0504339	-0.0239599	0.0171626	-0.0161656	-0.0186125	-0.0126242	0.00513886	-0.00924747	0.00662697	-0.0273284	0.00697245	-0.00549462	-0.0240435	0.00502836	-0.00496779	-0.029615	0.00844619	-0.000419174	0.0219546	0.0244868	0.030054	0.0307018	0.00100348	-0.0107248	-0.0171964	-0.0483108	-0.039368	-0.00877101	0.00410341	0.070161	0.0276782	-0.0025164	-0.0508693	0.000850741	-0.0146397
Skew_YenTotal	-0.0550703	0.0175316	-0.00371531	0.00433554	0.00704778	0.0420066	-0.0393609	-0.0114712	0.0486319	-0.0228778	0.0286549	-0.0574704	-0.0104103	-0.0137107	-0.0705658	0.0286934	-0.0270004	0.0167359	0.00740606	-0.00906113	0.0169713	-0.00541195	-0.0153109	0.0301238	-0.0117073	-0.0166444	0.026831	-0.00468811	-0.0145648	0.0434161	-0.0256524	-0.0196205	-0.0267339	-0.0399111	-0.0485061	-0.0495622	-0.018061	-0.0161452	0.00312943	0.0566168	0.0320361	0.00526771	0.0161886	-0.0850543	-0.0312151	0.00812111	0.0611091	0.0128708	0.0205846
Kurt_YenTotal	0.0593609	-0.0224729	0.0058552	0.00483247	-0.0221637	-0.0253514	0.0499156	-0.000938683	-0.0541608	0.0288552	-0.0172173	0.0676929	-0.000681264	0.00355341	0.0236638	-0.0392191	0.0305911	0.0363628	-0.026453	0.0025686	0.0352814	-0.0499951	0.0340717	-0.0101635	0.0166358	0.0204594	0.0029979	0.00641621	0.00179908	-0.0681585	0.0300886	-0.00478089	0.0145348	0.0569964	0.0326372	0.0255487	0.0356755	0.0226518	-0.0266071	-0.00313059	-0.00748589	-0.0111854	0.0166519	0.055211	0.0130362	0.0107208	-0.0502001	0.0419296	-0.0180488
Skew_HuangTotal	0.0340363	-0.0141206	0.000353586	0.00267904	0.0256567	0.0331065	0.018933	0.0155414	-0.0544637	0.014788	-0.0231212	-0.0195369	-0.000151774	0.0132825	0.0479694	0.00615566	0.0394164	-0.027892	-0.0327577	-0.0154151	0.0319114	-0.000524238	-0.0212021	-0.00497797	-0.0213916	-0.0284939	0.0102075	-0.0120584	-0.0124015	0.0435786	0.0245574	0.0342909	-0.0174006	0.00526194	-0.0286086	-0.0614094	0.0131577	0.0368255	0.0375987	-0.0171956	0.0160215	-0.0176809	-0.00476199	-0.00535562	-0.07062	0.0394845	0.091673	0.00535143	0.0382719
Kurt_HuangTotal	0.00198493	-0.00627967	-0.00125723	-0.00581184	-0.00745104	-0.0139118	0.0118503	0.00355495	-0.00568277	-0.00829534	-0.00259175	0.0132773	0.00620655	0.00929657	0.0238371	0.0107157	0.0286001	-0.00667768	0.0142319	0.00598378	-0.0175053	-0.0224584	0.171721	-0.0377305	0.267958	0.139197	0.0290868	0.0190477	0.0689523	0.041531	-0.0427359	0.0116571	-0.0166125	-0.00205507	-0.0328516	-0.0380035	-0.0040641	0.00869693	0.020159	-0.0293937	0.0344195	-0.0120566	0.0130731	-0.0086337	-0.0268738	0.00151456	0.0316552	-0.0179738	0.000203252
AverageSize_IsoDataParticles3	-0.0353298	-0.0376844	0.0168499	0.0251578	0.0560533	0.0229843	-0.0370408	-0.0539944	0.0312771	0.0163722	-0.0276783	0.0202401	-0.035741	0.0249231	-0.00856351	0.017819	0.0903358	-0.00419588	-0.0322591	-0.014351	-0.0138216	0.00536147	0.00832515	-0.0727561	0.0258312	-0.0101467	-0.00428854	-0.0721621	-0.114155	0.00215192	0.0718763	-0.007283	-0.0305948	0.0100813	0.0379273	0.0246924	-0.0475453	0.0238774	0.0277901	0.0361893	-0.021806	0.0376622	-0.00328933	0.00979401	-0.00545375	-0.0214873	0.0681047	-0.0528048	-0.0852177
Mean_IsoDataParticles3	-0.00885897	-0.0755318	-0.0655832	-0.00796868	0.0256359	0.0145851	-0.0439832	0.033267	0.0276471	-0.00906889	-0.00498897	-0.0252751	0.0111144	-0.00866229	0.00652413	0.0382645	-0.0211286	-0.00363763	0.0175037	0.0247241	0.0373742	-0.033126	0.0268503	-0.0152808	-0.0423835	0.0493008	0.0226982	-0.0164242	-0.0329101	-0.0551132	-0.042916	-0.0182391	0.0151103	-0.0189473	-0.0578766	-0.00796762	-0.00564262	0.00807319	0.03811	-0.013492	-0.0280585	-0.0228372	-0.00974389	-0.00671273	-0.00118941	0.0163076	0.047458	0.024078	-0.0632751
Mode_IsoDataParticles3	-0.0122231	-0.073882	-0.0660756	-0.00561429	0.0260523	0.0172252	-0.0500356	0.0334883	0.0279295	-0.00972208	-0.00305721	-0.0265518	0.00804107	-0.00868591	0.00432439	0.0414057	-0.0184906	-0.00518857	0.0171336	0.0277152	0.0353553	-0.03614	0.0265304	-0.0161482	-0.0417149	0.0484869	0.0183222	-0.0172917	-0.0322737	-0.0521413	-0.041076	-0.0169783	0.0167893	-0.0196203	-0.0590479	-0.00887049	-0.00251863	0.00452772	0.0338944	-0.012935	-0.0253459	-0.0182126	-0.00530082	-0.00763469	-0.00654941	0.017028	0.0419802	0.0284824	-0.0661861
Perim._IsoDataParticles3	-0.00528724	0.000999863	0.00576392	0.00627703	0.0266865	0.0157215	-0.0215219	-0.0218356	0.0172423	0.0155503	-0.00688819	0.0152543	-0.0299539	0.0254152	-0.0126315	-0.0189059	0.0441374	0.00407707	-0.0336269	-0.0438926	-0.0395545	0.0363809	-0.00681187	-0.0282962	0.0749358	-0.0721248	-0.00887218	-0.0528042	-0.08056	0.0725441	0.117204	-0.0241456	-0.0668376	0.0709366	0.0911263	0.0258419	-0.0462427	0.0658311	-0.0178069	0.0886976	0.0493029	0.0604718	-0.00378297	0.0252494	-0.00485379	-0.0394508	0.0870332	-0.0568295	-0.0915241
Major_IsoDataParticles3	-0.0153177	-0.0177906	0.01082	0.0115639	0.0324508	0.0167991	-0.0247477	-0.0305795	0.0210135	0.0195653	-0.0158396	0.0144231	-0.0279931	0.0268942	-0.00961358	-0.0052514	0.0613768	0.00251211	-0.0381564	-0.0365555	-0.0297914	0.0216621	-0.00175088	-0.0360461	0.0607239	-0.0565783	-0.00870833	-0.0620109	-0.0947469	0.0449263	0.100991	-0.0220338	-0.0622419	0.050416	0.0660673	0.0234387	-0.0471499	0.0602497	-0.00172662	0.0749739	0.0357941	0.0628082	0.00235399	0.0230791	-0.00530272	-0.0261031	0.0954073	-0.061826	-0.0991257
Minor_IsoDataParticles3	-0.0362106	-0.043009	0.0165538	0.0178249	0.0363658	0.0216723	-0.024222	-0.0262047	0.0286255	0.00802371	-0.0268816	0.00339347	-0.0269304	0.0198009	0.00655937	0.039841	0.0701343	-0.0154486	-0.0103033	0.00313621	0.0304381	-0.0236427	0.0294333	-0.0737593	-0.0270814	0.0428333	0.0116627	-0.041504	-0.110861	-0.0745905	0.026464	0.00549853	-0.0171209	-0.044247	-0.023199	-0.0024943	-0.0409092	-0.0155324	0.08968	-0.00177493	-0.077991	0.0308207	-0.0159921	0.0129363	0.0183519	-0.0180333	0.0788608	-0.0593065	-0.112563
Angle_IsoDataParticles3	0.00103872	-0.0282208	0.00242718	0.00532008	-0.00424332	-0.0158403	0.0263376	-0.0252147	0.00299579	0.0149568	-0.00750764	-0.000201834	-0.0135134	-0.00488686	0.0163996	0.00446998	0.0080201	0.00373492	0.00164248	0.0202548	0.0268108	-0.0104626	-0.0108395	0.00199769	-0.034933	0.0520736	-0.00289337	0.00139755	-0.0305485	-0.0510473	-0.00848774	-0.066824	0.0298927	-0.0740502	-0.0307366	0.0226547	-0.0557957	-0.0186784	0.0623268	-0.0141517	0.0101093	0.08113	-0.013764	-0.0394557	-0.0125006	-0.0436999	0.0914306	-0.06983	-0.0878472
Circ._IsoDataParticles3	-0.0164723	-0.0433778	0.0117861	-0.01474	-0.0237794	-0.00104577	0.0205567	0.0391029	-0.00122866	-0.00976439	-0.0130356	-0.0469561	0.0266286	-0.00550536	0.0223207	0.0435495	0.000459517	-0.0173301	0.0226378	0.0267632	0.0677601	-0.0585032	0.0550016	0.00393164	-0.0806658	0.0703884	0.039855	0.0448295	-0.0239795	-0.115731	-0.0639322	-0.00537777	-0.0129724	-0.0838208	-0.109372	-0.0202783	-0.00578936	-0.045119	0.10195	-0.0428169	-0.0719916	-0.0133223	0.0233241	0.00756282	0.0339755	0.0206702	0.0486989	-0.00123503	-0.0543202
Solidity_IsoDataParticles3	-0.0130471	-0.0211538	-0.000161515	-0.00822839	-0.0143371	0.0109717	0.00796019	0.0238915	0.00701076	0.000611979	-0.016327	-0.0301534	0.00571223	-0.00379374	0.0246757	0.0530396	0.0157522	-0.0155391	0.0215204	0.0316664	0.0729989	-0.0698616	0.0472144	-0.0252161	-0.0742508	0.0796936	0.0258804	0.00983479	-0.062098	-0.151033	-0.0549964	0.0180223	0.000385723	-0.0976599	-0.0871204	-0.032906	-0.0141198	-0.0394682	0.122707	-0.0327814	-0.0734484	0.0314961	0.00072218	0.0095471	0.0246435	0.000706836	0.0924733	-0.0488673	-0.103468
IntDen_IsoDataParticles3	-0.0327202	-0.0750904	-0.0278431	0.0154258	0.0607305	0.0252656	-0.0554974	-0.0259697	0.0388286	-0.000934348	-0.0220445	0.00271686	-0.01935	-0.00242777	-0.00129858	0.0340226	0.0498633	-0.00240339	-0.0111583	0.0177276	0.0099923	-0.0151613	0.0173595	-0.0571075	-0.0156391	0.0288058	0.00686234	-0.0557462	-0.0753497	-0.0352427	0.000484252	-0.0109631	0.00388551	-0.0117032	-0.0205947	0.0132706	-0.0257367	0.00719072	0.0285205	-0.00371413	-0.0456086	-0.00808295	-0.00641336	-0.00745662	-0.0125328	0.00437068	0.0365757	0.00139896	-0.0646342
Median_IsoDataParticles3	-0.0099809	-0.0752273	-0.0658144	-0.00719584	0.0256944	0.0152244	-0.0459662	0.0334725	0.0279809	-0.00949384	-0.00430989	-0.025612	0.0101825	-0.00878791	0.00560942	0.0389898	-0.0200379	-0.00384346	0.0176505	0.0253692	0.0370633	-0.0336216	0.0271877	-0.015576	-0.0420932	0.0484839	0.0214732	-0.0161164	-0.0323389	-0.0547924	-0.0424145	-0.0183401	0.0148256	-0.0195578	-0.0578291	-0.00877872	-0.00537235	0.00714073	0.0371218	-0.0137167	-0.0277366	-0.0214868	-0.00909234	-0.00667751	-0.00240676	0.016578	0.0456288	0.0253751	-0.0638069
Skew_IsoDataParticles3	0.0181228	0.00182011	0.036387	-0.00550827	0.00269382	-0.00848392	0.0863585	0.00466753	0.0117251	0.0488445	-0.0152039	0.0521493	0.0109003	0.0192355	-0.00764371	-0.00500549	-0.0389952	0.0131106	-0.0139731	-0.0232193	-0.000462209	0.0373569	-0.0343061	0.0158315	0.0235984	0.0118634	-0.00747246	0.00460743	-0.0239452	0.0146818	0.0162478	0.0185525	0.00248871	0.0680199	0.0367361	0.043989	0.03013	0.0581547	0.0244456	0.0496307	0.0195298	-0.0615672	0.00436975	0.0145201	0.0462057	0.00506189	0.0677903	-0.0413503	0.0184031
Kurt_IsoDataParticles3	0.00922543	0.0231739	-0.0233105	-0.00540725	-0.00273974	-0.00322895	-0.0307244	-0.0151288	-0.0129247	-0.0245075	-0.00405235	-0.016811	0.00631083	-0.0167733	0.00787763	-0.0163413	0.0184595	-0.00563773	0.00723892	0.00406398	0.00428722	-0.0213611	0.029155	-0.00572152	0.000742208	-0.0283585	0.0226719	-0.0139502	0.0155402	-0.00350735	0.020703	-0.00180179	-0.00389272	-0.0373583	-0.00678658	-0.0242065	-0.0360344	-0.0306328	-0.0261128	-0.0198514	-0.0178785	0.0781536	-0.013961	-0.0105907	-0.0431687	-0.0225809	-0.0367214	0.00643822	-0.00942319
AverageSize_OtsuParticles1	0.00207941	-0.0368922	-0.00419877	-0.0145672	-0.0558229	0.00270735	0.053714	-0.0172874	-0.0452932	0.00498716	0.0446799	-0.0308755	-0.0619446	-0.0573329	0.009674	-0.0732975	-0.0607591	-0.0076604	0.000370719	-0.000799357	-0.0565717	-0.0298949	0.0510958	-0.0292861	-0.0356605	-0.00705753	-0.0385729	-0.0475008	0.0285637	0.0526411	-0.0170461	0.0281673	-0.0316459	0.0899866	-0.0232761	-0.0793387	-0.00934087	0.131624	0.0405043	0.00289398	-0.0960509	0.0407546	-0.0945292	-0.0355024	0.0418591	0.0363789	-0.0258921	0.0260384	-0.0771694
Mean_OtsuParticles1	0.0278905	-0.0768494	-0.0526694	0.00363451	0.0392181	-0.0154161	-0.0100308	-0.0215485	-0.0064174	0.00546023	-0.00227273	0.0233977	-0.0336985	-0.0389574	0.00566365	-0.0599485	-0.0731929	0.0016897	0.043856	-0.0065089	0.0169192	0.0125513	0.00417128	-0.00355729	-0.0132121	0.0114704	-0.0241586	0.0224501	0.0471094	-0.00797674	-0.0210355	0.070737	-0.0268339	-0.00104477	0.0374671	-0.0447542	-0.00884222	0.0181126	-0.0043093	0.0267281	-0.076551	0.047215	-0.0479996	0.0168612	-0.0081536	-0.0216129	-0.0285432	-0.0309725	-0.0255189
Mode_OtsuParticles1	0.028153	-0.0763087	-0.0532447	0.00364815	0.0383518	-0.0150994	-0.0097334	-0.0224009	-0.00769136	0.00557352	-0.000890685	0.0214186	-0.032846	-0.0375388	0.00393831	-0.0607582	-0.0725185	0.00133708	0.0438716	-0.00704785	0.0158998	0.0125944	0.00559096	-0.00503646	-0.0142684	0.0112077	-0.0250584	0.0220326	0.0470715	-0.00807244	-0.021755	0.0706388	-0.0273376	0.000132137	0.0367853	-0.045725	-0.00916359	0.0211604	-0.00381021	0.026702	-0.0785423	0.0486331	-0.050301	0.0164374	-0.00827286	-0.0218062	-0.0293346	-0.0302924	-0.026837
Perim._OtsuParticles1	0.00177463	-0.0301054	-0.0117278	-0.0161608	-0.0483942	0.00995685	0.0433645	-0.0206163	-0.0362194	-0.0112961	0.0379919	-0.0171514	-0.080345	-0.0945528	0.0424697	-0.0837263	-0.0562076	0.000503747	-0.0146573	0.00228571	-0.0414606	-0.0304385	0.041464	0.000773085	-0.0298105	-0.00998592	-0.0369825	-0.040103	0.0442761	0.0528622	-0.0135059	0.0272814	-0.0277039	0.0872434	-0.0383433	-0.072827	-0.00818432	0.129111	0.0340835	0.0113559	-0.0829554	0.0294086	-0.103844	-0.0293174	0.0628094	0.0334841	-0.0102152	0.0288391	-0.0751575
Major_OtsuParticles1	0.00253908	-0.050018	-0.00644196	-0.00253195	-0.032163	-0.00593577	0.0349228	-0.0448946	-0.0401885	-0.00321976	0.0308226	-0.00131211	-0.0703572	-0.0769102	0.0557523	-0.087469	-0.055698	0.00347196	-0.0236547	0.00612289	-0.0324451	-0.0245809	0.0327193	0.00562638	-0.0347253	-0.00140314	-0.0329151	-0.0366247	0.0561429	0.0463522	-0.0269272	0.0168974	-0.0148306	0.0858929	-0.0615847	-0.05262	0.0020416	0.121914	0.007929	-0.00222567	-0.0648113	0.0272973	-0.104474	-0.0144379	0.0783751	0.0255597	-0.0108454	0.0394169	-0.0480842
Minor_OtsuParticles1	-0.00210722	-0.0376541	0.00439011	-0.0202614	-0.0440141	0.00851359	0.0612241	0.00266237	-0.0265357	0.00421187	0.0398898	-0.0282094	-0.0700409	-0.0779503	0.00571265	-0.0621585	-0.0730522	-0.0100011	0.00546602	-0.00188015	-0.049227	-0.0177345	0.0537334	-0.0247119	-0.0329774	-0.00388145	-0.0422066	-0.0297408	0.0331293	0.0479813	-0.00488556	0.0427428	-0.0521242	0.0699102	-0.00647031	-0.0980511	-0.00879673	0.108336	0.0546042	0.0125352	-0.108503	0.0497372	-0.0920874	-0.0358616	0.0241455	0.036656	-0.050342	0.0121949	-0.108005
Angle_OtsuParticles1	0.00904042	-0.0538187	0.0100722	0.00519772	0.0239215	-0.0188714	0.0627859	-0.0504534	-0.00330522	0.0246694	-0.00410397	0.0194162	-0.0719598	-0.0738142	0.0255361	-0.0680353	-0.0530328	0.00666827	-0.0201284	0.0369113	0.0130602	-0.00225826	0.0203175	0.0146702	-0.0397395	0.0108149	-0.0536112	0.0232725	0.0845413	0.0209046	0.0209364	-0.0301427	-0.00536614	-0.00054816	-0.0330385	0.00405874	-0.0325898	0.0229375	0.0232889	-0.0230548	-0.0427446	0.08528	-0.059232	-0.0737992	-0.0441233	0.0055789	-0.0529219	-0.0056668	-0.0491054
Circ._OtsuParticles1	-0.00504193	-0.0412856	0.0200614	-0.00848338	0.0263996	0.00382943	0.0194557	0.00425625	0.0307281	-0.0165808	-0.00109465	0.0245586	-0.062464	-0.118012	0.0578856	-0.0515938	-0.0427354	0.0184447	-0.00271875	0.0023748	0.0114572	0.028718	0.00717282	0.0431971	-0.0111903	0.00578776	-0.0255133	0.0480976	0.0728983	0.000897825	-0.00871137	0.0428184	-0.0523366	0.00774419	-0.00686751	-0.0776088	0.0329043	0.0253845	0.0299781	0.0175674	-0.0603308	0.0477215	-0.0840221	0.0118964	0.00582868	-0.00724631	-0.0622387	-0.00365765	-0.0889717
Solidity_OtsuParticles1	-0.0032213	-0.0280995	0.00656102	-0.0123161	0.0105803	0.0155103	0.00908597	0.00220619	0.0245013	-0.0321375	0.00348064	0.0232555	-0.0735791	-0.141333	0.0755107	-0.0679711	-0.0312395	0.0235826	-0.00844532	-0.00426104	0.0108628	0.0152807	0.00284489	0.0528062	-0.00480187	-0.000964757	-0.0294751	0.04107	0.0774812	0.008582	-0.0138406	0.0486097	-0.045036	0.0289651	-0.0172929	-0.0781797	0.0324206	0.0522219	0.0323006	0.025509	-0.0524906	0.0354009	-0.103369	0.00876541	0.0289669	-0.00522443	-0.0363968	-0.000393505	-0.0902378
IntDen_OtsuParticles1	0.0204896	-0.0658001	-0.0375207	-0.00331209	-0.00848906	-0.0116738	0.0202922	-0.0200129	-0.0407239	0.0218897	0.0332619	-0.0142261	-0.0294605	-0.0176035	-0.0118133	-0.0644784	-0.0882359	-0.00939015	0.0311295	-0.00829478	-0.0348898	-0.0159363	0.0484912	-0.0446364	-0.0368452	0.00320024	-0.0341713	-0.0370636	0.0257639	0.0248299	-0.0267621	0.0514072	-0.0271661	0.0653313	0.0147154	-0.070436	-0.00890266	0.0968906	0.0206242	0.00320006	-0.0975433	0.0616479	-0.0844081	-0.0150454	0.00764997	0.015002	-0.0441322	-0.000743605	-0.0537647
Median_OtsuParticles1	0.0277983	-0.0767244	-0.0528621	0.00387919	0.0388441	-0.0153826	-0.0105002	-0.0219334	-0.00733267	0.00525856	-0.00159445	0.0228226	-0.0334479	-0.0381418	0.00547741	-0.060036	-0.0733878	0.00154534	0.0441598	-0.00718977	0.016706	0.0126344	0.00453059	-0.00450734	-0.0135892	0.0113835	-0.0243608	0.0215888	0.047133	-0.00773792	-0.0217697	0.070577	-0.0265632	-0.000249765	0.0368216	-0.0458411	-0.00880196	0.0195621	-0.00413225	0.026886	-0.0771225	0.0480393	-0.0496057	0.0169849	-0.00755844	-0.0216186	-0.0288616	-0.0306373	-0.0266035
Skew_OtsuParticles1	-0.000583474	-0.018661	0.0290702	-0.0142649	0.0442411	-0.00825625	0.0648185	0.0406714	0.0813414	0.0367481	-0.0522242	0.0735321	-0.00575177	-0.0395844	-0.0114773	0.0351255	-0.000582473	-0.00337133	0.00427497	0.0426453	0.0282129	0.0207822	-0.026599	0.0402415	0.0176396	0.0230703	-0.016272	0.0401433	-0.00502632	-0.0227002	0.0611921	0.0354434	-0.0149084	-0.0190594	0.0360925	0.0222611	0.0141238	-0.0667562	-0.0170757	-0.0027802	0.00856196	-0.037031	0.089982	-0.0340123	-0.0733697	0.0288884	-0.010039	-0.0448734	0.00725632
Kurt_OtsuParticles1	0.0150106	0.0174104	-0.0184488	0.0134246	-0.046748	0.00221729	-0.0485291	-0.0639327	-0.0860822	-0.0529487	0.0504472	-0.0676723	-0.0196981	0.0229948	0.0434706	-0.0746305	0.0141594	0.00827593	-0.00919228	-0.0206874	-0.026181	-0.0348235	0.0143488	-0.0351335	-0.0174032	-0.0257204	0.0566397	-0.0413018	-0.000975931	0.0298005	-0.0641676	-0.0526903	0.033976	-0.00277813	-0.016634	0.0165487	-0.0371503	0.037027	0.00451866	0.00722264	0.00339169	0.0363214	-0.0593831	0.0643144	0.0878063	-0.0305731	0.0339502	0.0239389	0.0459307
AverageSize_OtsuParticles2	-0.0160183	-0.0577202	0.0443702	0.00841897	-0.0166215	-0.0400886	-0.0391323	0.088275	-0.0150721	-0.0263818	-0.0269232	0.0380329	0.0179086	-0.0159369	0.0866492	-0.00700444	-0.0329857	0.034918	-0.0317638	-0.0175704	0.0421996	0.0345744	-0.0350865	0.0339361	0.0182037	-0.0362903	0.00385633	0.0285408	0.0395528	0.0122684	0.036982	0.0139014	-0.0053541	-0.0505919	-0.0604419	0.0129491	-0.0375301	-0.0385532	-0.0298672	0.00754206	0.0591622	-0.0152706	-0.00426009	0.019739	0.0172234	-0.0768545	0.0105279	-0.00688723	-0.00545149
Mean_OtsuParticles2	0.0193804	-0.0794403	-0.0606294	-0.0144372	0.0713726	-0.00458757	-0.020923	0.0220425	0.037888	-0.0134983	-0.00568609	-0.0114151	-0.0122753	-0.031168	0.0278	-0.0345042	-0.0622362	0.0106124	-0.00175267	0.020493	0.00474176	0.00418342	-0.00179348	0.0462624	0.00412237	0.000217077	0.0293584	0.0325278	0.0221487	-0.0384442	-0.000354453	0.00603232	-0.0114831	0.00592411	0.0175029	-0.00549797	0.0124981	-0.00279449	-0.0102828	0.0207541	0.0434241	-0.0149569	-0.0167185	0.0374632	-0.00334417	-0.0289402	-0.00416126	-0.024872	0.00865245
Mode_OtsuParticles2	0.0180373	-0.0788567	-0.0631155	-0.0138911	0.0695426	-0.00323736	-0.0223248	0.0195077	0.0370057	-0.0137053	-0.00324735	-0.0179775	-0.0109097	-0.0271761	0.0215683	-0.0343749	-0.0552319	0.00956204	-0.00044934	0.0206916	0.00324956	0.00391477	-0.00274574	0.0448504	0.00530856	-0.0022143	0.0267972	0.0359728	0.0248235	-0.0417528	-0.00216872	0.00768625	-0.0105483	0.00614801	0.0141051	-0.00582975	0.014984	7.35e-06	-0.0122815	0.0222757	0.0459979	-0.0170278	-0.0151831	0.0376856	-0.00352574	-0.0331042	-0.00339059	-0.0233797	0.00631301
Perim._OtsuParticles2	-0.00744995	-0.0357892	0.0163578	0.0149803	-0.0154928	-0.025068	-0.0494503	0.046913	-0.0285893	-0.0416234	-0.0190491	0.040129	-0.00709592	-0.046457	0.101125	-0.0327886	-0.0148461	0.0460144	-0.0391493	-0.0115528	0.0525235	0.0287197	-0.055121	0.0528728	0.0238493	-0.0361115	0.00958123	0.027745	0.0683893	-0.000619534	0.00830304	0.0307598	0.033765	-0.0371453	-0.0911821	0.00676874	-0.0173427	-0.0112952	-0.0500923	0.0238059	0.0881432	-0.0297265	-0.0369814	0.0308018	0.0620833	-0.116263	0.0503275	-0.0160244	-0.0166762
Major_OtsuParticles2	-0.00837573	-0.0421684	0.00785622	0.0310344	-0.0160258	-0.0315466	-0.064323	0.00545492	-0.0483616	-0.02331	-0.0159022	0.0537109	0.000829189	-0.019367	0.095954	-0.031112	-0.0130751	0.0379984	-0.0391552	-0.00733412	0.0502143	0.0228453	-0.0424015	0.035639	0.0103787	-0.0169965	0.00679453	-0.00333883	0.0673348	0.0172294	-0.00500513	0.0166796	0.0552256	-0.0189504	-0.116195	0.0248239	-0.0126663	-0.00718702	-0.0693313	0.00957686	0.0737465	-0.0221376	-0.0329671	0.0346545	0.0756919	-0.101872	0.0383228	0.00993104	0.00938663
Minor_OtsuParticles2	-0.015646	-0.0492431	0.0484732	-0.0197242	-0.0121741	-0.0201589	-0.00281349	0.105114	0.0256549	-0.0439573	-0.0207391	0.0023792	-0.0150864	-0.066313	0.0757518	-0.02351	-0.0256476	0.0286785	-0.0221219	-0.00279151	0.0271837	0.0331578	-0.0309439	0.0575742	0.0302973	-0.0440573	0.00493646	0.0700003	0.0382994	-0.0035774	0.0504544	0.0220133	-0.0449282	-0.0504484	-0.0121981	-0.0133838	-0.0256478	-0.040648	0.0111708	0.0207205	0.0441728	-0.02235	0.00136229	0.0187768	-0.000621245	-0.0603441	0.00274696	-0.0262868	-0.0237538
Angle_OtsuParticles2	0.0206657	-0.0248535	0.0071738	-0.00215252	0.0452136	-0.0262354	0.0365329	-0.020696	0.00390106	0.00162164	-0.025837	0.033055	-0.0650125	-0.0759512	0.0549398	-0.058898	-0.0420872	0.0283286	-0.013353	0.038225	0.0413605	0.00933434	-0.0229859	0.0441983	-0.00345991	0.00387383	-0.0354903	0.0335884	0.0806659	0.00141382	0.0326677	-0.0665536	0.0334742	-0.0658056	-0.00667214	0.0310697	-0.0413793	-0.031062	0.0140244	-0.0232604	0.0342858	0.0977991	-0.0315848	-0.0587206	-0.0287796	-0.0577662	-0.0144829	-0.054829	-0.0184807
Circ._OtsuParticles2	-0.0152664	-0.0480882	0.0402011	-0.0314693	0.00689564	-0.0030915	0.0260003	0.0651614	0.0524314	-0.0319875	-0.0175101	-0.00152957	-0.0645624	-0.108361	0.0629421	-0.0313002	-0.0278804	0.0115027	-0.00681479	0.0367359	0.012021	0.0281823	-0.009971	0.0708323	0.0226928	-0.0164024	-0.0084833	0.0728035	0.0353112	0.0030227	0.0519266	0.00757702	-0.0693391	-0.0280998	0.0196264	-0.0208204	-0.00582756	-0.0481143	0.0338764	0.00784649	-0.00647403	-0.0251554	0.0219605	0.0259964	0.00229264	-0.00917304	-0.0222726	-0.0106294	-0.00779337
Solidity_OtsuParticles2	-0.0121559	-0.0346503	0.0192711	-0.0177309	0.00247151	-0.000446353	-0.0046816	0.0421168	0.0312005	-0.0469532	-0.0180436	0.023924	-0.0733544	-0.127354	0.0913767	-0.0477131	-0.0141266	0.0266594	-0.0203724	0.0366438	0.0350825	0.0293177	-0.0309017	0.0857862	0.0269	-0.0220722	-0.00650861	0.0615808	0.0649397	0.00505508	0.0352805	0.0208013	-0.0247231	-0.0236687	-0.0226677	-0.016351	-0.00180173	-0.0342492	0.00427885	0.0235301	0.0230455	-0.0362627	-0.0109815	0.0317267	0.0419151	-0.0537251	0.0105567	-0.0137179	-0.0129739
IntDen_OtsuParticles2	6.62e-05	-0.0955276	-0.0150234	-0.00225877	0.0316788	-0.0300539	-0.0381922	0.0706379	0.017178	-0.0208833	-0.0150656	-0.00312944	0.0264157	-0.000235681	0.0469214	-0.0205178	-0.0413065	0.0214373	-0.0243174	-0.00448617	0.0168427	0.022724	-0.0203565	0.0411241	0.00931931	-0.0240854	0.0230923	0.0420799	0.035712	-0.0227522	0.0200257	0.00380535	-0.0122017	-0.0207747	-0.0331568	0.0161711	-0.0170175	-0.0120334	-0.0284258	0.018388	0.069214	-0.0251703	-0.00354386	0.028728	-0.00540329	-0.0610487	0.00190127	-0.00838792	0.00480124
Median_OtsuParticles2	0.0187826	-0.0793192	-0.0615784	-0.0138554	0.0703327	-0.00434812	-0.0225329	0.0213628	0.0366015	-0.0136254	-0.0048321	-0.0130325	-0.0117783	-0.0292563	0.0263207	-0.0340921	-0.061202	0.0102649	-0.00104031	0.0202233	0.00458715	0.00418997	-0.00218489	0.045087	0.00437397	-0.000568301	0.0287894	0.0325621	0.0227352	-0.0388411	-0.00147496	0.00624924	-0.0105949	0.00615359	0.0160665	-0.00603862	0.0130418	-0.00210864	-0.0110483	0.0210855	0.0449483	-0.0153298	-0.0167983	0.0379135	-0.00240858	-0.030367	-0.00382144	-0.0243523	0.00786595
Skew_OtsuParticles2	0.0063989	-0.0129022	0.0398564	-0.0128815	0.0472736	-0.00927312	0.100623	0.0362226	0.0653742	0.0652373	-0.052301	0.099467	0.00686886	-0.0256039	-0.0115954	0.0300165	-0.0288413	0.0015326	0.0046417	0.0160904	0.0322106	0.0165273	-0.006025	0.022073	-0.00563431	0.0381091	-0.00987775	0.014335	-0.00829691	-0.0103763	0.056654	0.0351887	-0.0206821	0.000926779	0.00763873	0.0112603	0.0244814	-0.00625154	0.00715399	-0.00342512	-0.0278936	-0.0116586	0.0373897	-0.0307907	-0.0461175	0.0282833	-0.0091333	-0.00506203	-0.00911124
Kurt_OtsuParticles2	0.0199082	0.0339005	-0.0176983	0.00246937	-0.0316544	0.00623101	-0.0460874	-0.0318896	-0.0457541	-0.0639448	0.0256795	-0.0457941	-0.0122945	-0.00270913	0.0368518	-0.0591613	0.020484	0.0111766	-0.0180035	-0.0235468	-0.0179326	-0.015313	-0.00265513	-0.0134556	-0.00264847	-0.0176947	0.0273233	-0.00534493	-0.0126814	0.0036336	-0.0440192	-0.0129513	0.017508	0.000965402	0.0183192	0.00766187	-0.0530042	-0.0014562	0.0114092	0.0172439	0.00122754	0.0173558	-0.0437004	0.0376889	0.0224668	-0.0287181	0.0378547	-0.0644983	0.0235792
AverageSize_RenyiEntropyParticles1	-0.00549545	-0.0263168	0.0126363	-0.039098	-0.00444188	0.0100354	0.0249017	-0.041741	-0.0399869	-0.0430538	0.107511	0.0132716	0.0586848	0.00576102	0.0268506	-0.0194228	-0.00888936	0.00292594	0.0145947	0.107392	0.05314	0.0311467	-0.0178449	0.00856066	0.0275903	0.0327206	-0.10836	0.00426628	-0.0662842	-0.0254879	0.0873484	-0.0455526	0.00108724	-0.075191	-0.0318482	-0.0759239	0.0147047	0.0441461	-0.0357933	-0.0232569	0.0348926	-0.02417	-0.034018	0.0434313	0.0520985	-0.0300711	-0.0209625	-0.018189	0.00496152
Mean_RenyiEntropyParticles1	0.00164572	-0.0436409	-0.0433628	0.00672286	0.0603779	0.0192952	0.0610126	0.0405762	0.0532124	0.00238881	0.101756	0.0240138	0.0166557	0.028877	-0.0047305	-0.00624401	0.0258164	-0.00732427	-0.0119735	-0.0152864	0.0189967	-0.0756416	-0.0267976	0.00494393	0.00794728	-0.0351094	0.0472726	-0.0347837	0.0667695	-0.00782377	-0.0530105	-0.0113386	0.000147329	0.0153865	-0.0202041	0.0442654	-0.0463299	0.0392764	0.00398222	-0.0414737	-0.0122885	0.0208225	-0.0142211	0.0467965	0.0533576	0.0114502	-0.0131092	-0.0452233	0.0530838
Mode_RenyiEntropyParticles1	0.00176453	-0.0437833	-0.043326	0.00690276	0.0596954	0.0187236	0.0601813	0.0401314	0.0522012	0.00147965	0.102008	0.0237036	0.0170692	0.0296517	-0.00410728	-0.00676449	0.0264677	-0.00678978	-0.0124265	-0.0144387	0.0191608	-0.0742751	-0.0259099	0.00494286	0.00719499	-0.0355698	0.0460461	-0.0342518	0.0689671	-0.00734784	-0.0526502	-0.0117951	-0.000948606	0.0163934	-0.0198353	0.043021	-0.0463812	0.0390682	0.00571023	-0.0428558	-0.0132227	0.0204344	-0.0148183	0.0481226	0.0541248	0.0118313	-0.0127392	-0.0456162	0.0538612
Perim._RenyiEntropyParticles1	-0.00245148	-0.0250945	0.00420879	-0.0398936	-0.0088531	0.010975	0.019236	-0.0543788	-0.04295	-0.0509078	0.107933	0.0110954	0.0525969	0.00178892	0.0316739	-0.0282282	-0.00907378	0.00077576	0.014157	0.102152	0.0479056	0.0287894	-0.024156	0.0141983	0.0221276	0.042316	-0.100515	0.0196033	-0.0604494	-0.031644	0.0884761	-0.0410396	0.0101376	-0.0652156	-0.0293555	-0.068859	0.0170951	0.0438438	-0.0313726	-0.0207037	0.0404239	-0.0332733	-0.033161	0.0350311	0.045501	-0.0282788	-0.00661938	-0.0397049	-0.000222101
Major_RenyiEntropyParticles1	0.00137855	-0.0221665	-0.00475731	-0.0317958	-0.0134108	0.00627067	0.0141961	-0.0575505	-0.0470426	-0.0528728	0.105516	0.00923905	0.0457713	0.00593682	0.033279	-0.031693	-0.0150071	0.00324444	0.0145705	0.102074	0.042675	0.0334475	-0.0246315	0.0159607	0.0186789	0.0471276	-0.0987586	0.0233585	-0.0601225	-0.0337114	0.0879986	-0.0446761	0.013462	-0.0620524	-0.0270069	-0.0627947	0.0181628	0.0377198	-0.0294248	-0.01986	0.0452726	-0.0420203	-0.0276148	0.0282989	0.0455491	-0.0274729	0.00134401	-0.0422176	-0.00335568
Minor_RenyiEntropyParticles1	-0.00892562	-0.0293305	0.0210092	-0.0406921	0.00872653	0.0176855	0.0480558	-0.0225205	-0.0181105	-0.0299378	0.111757	0.0139456	0.0542061	-0.00182113	0.0146467	-0.0194165	0.0103292	-0.00863702	0.00418862	0.089977	0.05643	0.011494	-0.0235237	0.00768145	0.0347906	0.00697136	-0.0832578	-0.00848936	-0.0273959	-0.0245024	0.0642583	-0.0126562	-0.0128221	-0.0547638	-0.0382979	-0.0661688	0.00740804	0.0420983	-0.0317958	-0.0229796	0.0148046	0.00468055	-0.0331374	0.05474	0.0475027	-0.0241713	-0.0335713	-0.0176806	-0.0014831
Angle_RenyiEntropyParticles1	0.00302544	-0.0182638	0.0090277	-0.0360597	0.0224205	-0.00510729	0.0517817	-0.0185937	0.00201943	-0.00234338	0.0636128	0.021938	0.00415606	-0.00033	0.0124364	-0.015712	-0.00333498	-0.00921449	-0.0135961	0.0346216	0.0260427	-0.0414481	-0.0248798	0.0116024	0.0199862	-0.0158099	-0.0222697	-0.0122732	0.0274809	-0.0120276	0.0260924	-0.0531393	0.00336134	-0.0372677	-0.0208972	-0.0109896	-0.0171456	0.0175127	0.00504971	-0.033781	0.0129439	0.0571436	-0.0190799	0.00412317	0.0440471	-0.0739309	0.00670184	-0.0463843	0.00549174
Circ._RenyiEntropyParticles1	0.00177373	-0.00510574	0.00497372	-0.00174491	0.0237103	0.02263	0.0578988	0.0138135	0.0305585	0.0110956	0.0597752	-0.020556	0.00583282	0.0110457	-0.0477477	0.00169954	0.0533618	-0.0221389	-0.0256592	-0.0378592	-0.000563757	-0.0511711	-0.0364011	0.00614101	0.0297004	-0.0772211	0.0479499	-0.0238283	0.109345	-0.0169057	-0.0534875	0.07424	-0.0552072	0.0492135	-0.0317612	0.0379021	-0.0221105	-0.0217415	0.00955329	-0.0145211	-0.0215895	0.0475546	0.0295339	0.0182539	-0.00895293	0.0049067	-0.025149	-0.00843503	-0.0338607
Solidity_RenyiEntropyParticles1	0.00480158	-0.00891411	-0.00260869	-0.013296	0.0126005	0.0269278	0.0486903	-0.0245142	0.00355764	-0.0159996	0.0956014	-0.0209191	0.030552	0.0203651	-0.0403775	-0.0081127	0.0492623	-0.0214497	-0.0187179	-0.00449147	0.00602736	-0.0384775	-0.0487875	0.0118714	0.0327063	-0.0596451	0.0141645	-0.00363637	0.080512	-0.0280696	-0.0205004	0.0642648	-0.0485039	0.0377996	-0.0400317	0.0196631	-0.0100503	-0.012711	-0.00105964	-0.0164611	-0.000357389	0.0184531	0.0214702	0.00897605	-0.00295887	0.00101339	-0.0169937	-0.0356471	-0.0431102
IntDen_RenyiEntropyParticles1	-0.0049726	-0.0413039	-0.00887507	-0.0283057	0.0211812	0.0125101	0.0379824	-0.0126511	-0.0099616	-0.0335948	0.121951	0.0314355	0.0515335	0.0165082	0.025838	-0.0169268	-0.00387448	0.00489233	0.00786543	0.0859179	0.0485205	-0.00679652	-0.0242563	0.00742823	0.0287177	0.0233805	-0.0776983	-0.0190463	-0.0442861	-0.02085	0.0596302	-0.0552421	0.00347007	-0.0632934	-0.0322931	-0.05025	-0.000637286	0.0578796	-0.0331368	-0.0338523	0.0149905	-0.00898537	-0.0399575	0.0591467	0.0696394	-0.0153229	-0.0193029	-0.0224705	0.0367301
Median_RenyiEntropyParticles1	0.00156226	-0.0437449	-0.043857	0.00768252	0.0598472	0.0188655	0.0605874	0.0400937	0.0523066	0.00217953	0.103147	0.023035	0.0165157	0.028803	-0.00408461	-0.00698512	0.0254562	-0.00711801	-0.0117552	-0.0150489	0.0201494	-0.0738487	-0.0269991	0.00500865	0.00828342	-0.0347426	0.0469284	-0.0348953	0.0662311	-0.00851038	-0.0523105	-0.0115111	0.000139779	0.016769	-0.0201632	0.0448663	-0.0463078	0.0396944	0.00440808	-0.04108	-0.0103159	0.0198538	-0.0148212	0.0468541	0.0518457	0.013974	-0.0135059	-0.0445058	0.0528526
AverageSize_OtsuParticles3	-0.0356377	-0.0440806	0.0137034	0.0210086	0.0592046	0.031348	-0.0243028	-0.0570226	0.0459306	-0.0207088	-0.0258141	0.0234387	-0.0913957	-0.0699976	0.0281196	-0.0132356	0.0834445	0.018173	-0.0218838	0.0349053	0.00544583	-0.00653918	-0.0287111	-0.0308542	0.0223753	0.0169441	-0.0143277	-0.0535551	-0.0473776	-0.0148159	-0.0110478	0.0496751	0.00727283	-0.00281831	0.0363077	-0.00243769	-0.0176925	-0.0108302	0.0168216	-0.00724653	0.00348433	-0.0312172	0.029764	-0.00674018	-0.0307336	-0.00617508	-0.00182351	0.00440418	0.0351897
Mean_OtsuParticles3	-0.0056778	-0.0622911	-0.0674959	-0.0189036	0.0493227	0.0296843	-0.0494615	0.0319209	0.0568646	-0.0274566	-0.0130327	-0.000716919	-0.0423313	-0.0916423	0.0376582	-0.0138325	-0.00690313	0.0097529	-0.00856127	0.040583	-0.00120049	-0.0165287	0.00111509	0.0592202	0.0070344	0.00683713	0.0151208	0.007671	0.0127952	0.0179481	-0.00370274	-0.0399129	-0.0201331	0.0351802	0.0092486	0.0308864	-0.0111173	0.00797969	-0.00724708	0.0145567	0.00949802	-0.064552	0.00976238	0.0124938	-0.017	0.0418699	0.0299957	0.0475729	-0.00189752
Mode_OtsuParticles3	-0.0091777	-0.0610983	-0.0683037	-0.0162573	0.0490232	0.0316677	-0.0564284	0.0311502	0.0558273	-0.0272469	-0.0107467	-0.00124737	-0.0441377	-0.0910946	0.0330688	-0.0100436	-0.00503839	0.00924348	-0.00763799	0.0420027	-0.00295291	-0.0186084	0.00139346	0.055571	0.00723521	0.00509044	0.0113522	0.00544972	0.0113805	0.018817	-0.00342933	-0.0398336	-0.0210894	0.0336128	0.00850119	0.0284128	-0.0102668	0.00505317	-0.00911616	0.0130713	0.0106658	-0.0586164	0.014007	0.0115915	-0.0220516	0.0406476	0.0242487	0.0532213	-0.0062267
Perim._OtsuParticles3	-0.0207328	-0.0239598	0.00164485	0.015577	0.0517029	0.039021	-0.0176244	-0.0483786	0.0500932	-0.0226529	-0.0248449	0.0281672	-0.117045	-0.107883	0.0502616	-0.0297665	0.0606088	0.0188741	-0.0227178	0.0460097	-0.00213467	-0.0346383	-0.0611846	-0.000308634	0.0398696	0.0189897	-0.0216142	-0.0494878	-0.0306354	-0.0127333	-0.019174	0.0803452	0.028722	0.0414913	0.022151	-0.0257558	0.0264517	-0.0115211	0.00920472	-0.00169949	0.0551117	-0.0195779	0.0410559	0.000993853	-0.0299597	-0.0068452	0.000469059	-0.0187222	0.0218919
Major_OtsuParticles3	-0.0209956	-0.0346552	0.00511403	0.0212138	0.0430913	0.0313897	-0.0231484	-0.0483464	0.0347898	-0.0149218	-0.0268106	0.0280845	-0.108812	-0.0952671	0.0501728	-0.0293547	0.0480459	0.0195053	-0.0234712	0.0424619	-0.00800574	-0.0498673	-0.0612163	0.00896998	0.0362213	0.0199778	-0.0278691	-0.0492815	-0.0155518	-0.00127848	-0.024851	0.0743244	0.0406515	0.0580978	-0.0163282	-0.0325606	0.0516293	-0.00903204	-0.0115434	-0.00254439	0.0753129	0.00221737	0.0558949	0.00199164	-0.0258898	0.0100064	-0.0197049	-0.00457994	0.0328376
Minor_OtsuParticles3	-0.0337222	-0.0398536	0.0189992	-0.000490617	0.0496418	0.0353895	-0.0110374	-0.0184562	0.0636872	-0.0356927	-0.0271131	0.0199301	-0.0953054	-0.112194	0.0529117	-0.0268781	0.0687946	0.0161795	-0.0212308	0.0335917	0.0130177	0.00493078	-0.0191102	0.0150277	0.0223767	0.00211517	0.00430898	-0.00719823	-0.02385	-0.00854669	0.00501424	0.0233395	-0.0346558	-0.0135143	0.0414949	0.00565673	-0.0303125	-0.0133206	0.0344517	-0.00357344	-0.0219119	-0.0565432	0.0125428	0.00113391	-0.0169192	0.00978862	0.0203141	-0.00192783	0.0154174
Angle_OtsuParticles3	0.0096163	-0.0113983	0.00514448	-0.0115472	0.0113368	-0.000166804	0.0127415	-0.00470595	0.024087	-0.00759277	-0.0254847	0.0112841	-0.0783773	-0.0839168	0.0452976	-0.0305627	-0.0135051	0.0108639	-0.00734406	0.00586352	0.0147311	-0.00836757	-0.0269932	0.0660302	0.00562873	-0.00378161	-0.00738226	0.0226915	0.0455834	-0.01392	0.0200474	-0.0800873	0.00249579	-0.0278155	0.0026951	0.040302	-0.0391625	-0.0228463	0.025136	-0.00772186	0.0153456	0.0284426	-0.0338669	-0.0402341	-0.0292743	-0.0208751	0.0560467	-0.00440738	-0.0353891
Circ._OtsuParticles3	-0.0223811	-0.0417697	0.0274717	-0.0226333	0.00159299	0.00954932	-0.00267749	0.0504588	0.0398111	-0.0374352	-0.0298341	0.0208666	-0.0440555	-0.113831	0.0730413	-0.0317055	-0.0047806	0.0152147	-0.012413	0.00395906	0.0178	0.016987	0.0140335	0.0892856	0.00399652	-0.0156582	0.0216417	0.0608842	0.0421666	0.0260843	0.0228088	-0.0619359	-0.0825963	-0.0236606	-0.00857982	0.0247149	-0.0241972	-0.0116587	0.0233482	0.00984662	-0.0458703	-0.0456084	0.00133847	0.0240651	0.00318059	0.0521971	0.0195481	0.0355312	0.0111319
Solidity_OtsuParticles3	-0.0144601	-0.0234095	0.0130192	-0.0220143	0.0103518	0.0280019	-0.00110794	0.0339124	0.0555733	-0.0452198	-0.0301597	0.0223906	-0.0859943	-0.153436	0.0853889	-0.0461294	0.00924623	0.0205262	-0.0149433	0.0207248	0.013282	-0.00358041	-0.0174947	0.0914248	0.0253679	-0.0102244	0.0170532	0.0466137	0.0362844	0.0128373	0.0159869	-0.0229979	-0.0652713	-0.00304698	0.012877	0.00763796	-0.00702986	-0.0148695	0.0320378	0.0206012	-0.0115187	-0.0463065	0.00352574	0.0232385	-0.00934003	0.0318234	0.0297317	0.0120475	0.00472501
IntDen_OtsuParticles3	-0.0300661	-0.0644868	-0.0259051	0.0121535	0.0717786	0.0334247	-0.0475981	-0.0388788	0.049241	-0.0187245	-0.019623	0.0116953	-0.0696685	-0.0586266	0.014293	-0.00162702	0.0633417	0.0145703	-0.0180381	0.041021	0.00118844	-0.0113567	-0.0113234	-0.0269642	0.0117038	0.0194405	-0.00795177	-0.0533794	-0.0443957	-0.00441298	-0.0151345	0.0194777	0.0122364	0.0132154	0.0330179	0.0156059	-0.0219535	-0.00239041	-0.00031031	-0.00595474	0.00908919	-0.0460737	0.0300233	-0.00990851	-0.0309041	0.0094054	0.00564055	0.0308029	0.028266
Median_OtsuParticles3	-0.00682643	-0.0620301	-0.0678876	-0.0177652	0.0490843	0.0303278	-0.0517302	0.0317817	0.056664	-0.0274904	-0.0124159	-0.000533323	-0.0430863	-0.0913633	0.036435	-0.0130101	-0.00639636	0.00980912	-0.00839841	0.0409169	-0.00198185	-0.0177875	0.000775389	0.0582086	0.0074145	0.00637764	0.013693	0.00664052	0.0124934	0.0182517	-0.00386186	-0.0393489	-0.0200645	0.0347519	0.00874482	0.0294658	-0.0106761	0.00686399	-0.00788744	0.0141925	0.0103862	-0.0627248	0.0109753	0.0126506	-0.018531	0.0421436	0.0278735	0.049038	-0.00249654
Skew_OtsuParticles3	0.0124733	0.00174283	0.0391238	-0.0193727	0.0214661	-0.011137	0.102918	0.025724	0.052291	0.0620206	-0.0273991	0.0760004	0.0345906	0.00894345	-0.0509436	0.0453716	-0.0413403	-0.00586263	0.0050872	-0.00082986	0.0367612	0.0638791	-0.0184599	0.0138355	-0.0035224	0.037856	-0.013925	0.0414391	0.00967567	-0.0295117	0.0558241	0.0563281	-0.00327392	0.0468381	0.00867679	0.00528314	0.0223397	0.0265002	0.0352875	0.00997701	-0.0254467	-0.0460022	0.00154931	-0.044956	-0.0249491	0.00577974	0.0129851	-0.0498845	-0.0505708
Kurt_OtsuParticles3	0.0120237	0.0227099	-0.0294246	0.00793006	-0.0291395	0.000401576	-0.0451399	-0.0184496	-0.0488027	-0.0467983	0.00682094	-0.0628966	-0.020135	-0.0104526	0.0559365	-0.0554187	0.0245543	0.0113003	0.000440373	-0.0131911	-0.0260671	-0.0510942	0.014495	0.00292851	0.0102908	-0.0351376	0.0269063	-0.0405043	-0.0160938	0.00881098	-0.044505	-0.0376424	-0.00393117	-0.0556504	-0.00119983	0.00657638	-0.0184828	-0.014054	-0.0230559	0.00702408	0.00676883	0.0313706	-0.0177791	0.0446349	0.0342577	-0.00456958	0.0211395	0.0232053	0.0603973
Skew_RenyiEntropyParticles1	-0.00725677	0.00450585	0.0322035	-0.0355947	0.0424508	0.019234	0.0486627	0.0506811	0.0549267	0.0592935	-0.0261642	0.0539765	0.0146331	-0.00892126	-0.0479684	0.0549198	0.0138422	-0.0304003	0.007281	-0.00820597	0.00831588	-0.0639188	0.00915897	-0.010494	0.0181234	-0.0208022	-0.0268336	-0.028561	-0.00284455	0.0252801	0.00487356	0.0364451	0.0180362	-0.0329613	-0.0515077	-0.0177334	0.0073077	0.0410992	-0.0238076	0.0211848	-0.0721126	0.0784721	-0.00561222	0.0116542	0.0445234	-0.118373	-0.00887478	0.0796352	0.0147426
Kurt_RenyiEntropyParticles1	0.0130949	-0.0033488	-0.0161278	0.0100058	-0.0497625	-0.0127712	-0.049063	-0.0720845	-0.0834278	-0.0750315	0.0249287	-0.047253	-0.00600989	0.00918193	0.0689755	-0.0644072	-0.0200646	0.0202049	-0.0154837	0.00544454	-0.0185877	0.033211	0.00016059	0.000877588	-0.0275314	0.0401834	0.0314824	0.0289439	-0.0333857	-0.0213092	-0.00134348	-0.0421036	-0.0196651	0.000230349	0.0536147	-0.0127273	-0.0107582	-0.0332566	0.0257418	-0.0344254	0.0476098	-0.0569678	-0.00299762	0.0109659	-0.0190309	0.0752251	0.0177939	-0.115247	0.0074763
AverageSize_MomentsParticles3	-0.0290326	-0.0342375	0.0135996	0.0127745	0.0594309	0.0305356	-0.0187601	-0.0577865	0.0309336	-0.0216018	-0.0160351	0.0602814	-0.0866073	-0.0760352	0.0394756	0.00796572	0.0470716	0.0124898	-0.0121687	0.00633558	0.0119483	-0.0090721	-0.0252683	-0.0384901	0.0105888	0.0256804	-0.0208184	-0.0567374	-0.0432107	-0.0258602	-3.72e-05	0.0488992	0.0429106	-0.0354824	0.0216046	-0.0156065	0.0198188	-0.0369688	-0.0151324	-0.0185923	0.00831913	0.0205031	0.0560345	-0.00277487	-0.0357559	-0.0156709	-0.0197785	0.0125293	0.0603639
Mean_MomentsParticles3	-0.0082328	-0.0617697	-0.0584391	-0.0250135	0.0440463	0.0298414	-0.0294628	0.022679	0.0557625	-0.0355126	0.00401083	0.00817982	-0.047325	-0.0928505	0.0405795	-0.00963074	-0.00162839	0.00861279	-0.0135296	0.0436537	0.00365949	-0.00880078	0.0199183	0.0439955	-0.0123769	0.0106266	0.017501	0.0249588	0.0113833	0.0271224	0.0149618	-0.0481721	0.0244841	0.0178571	0.0175461	0.0420885	0.00464572	0.0232318	-0.0361219	-0.00813359	0.00197721	-0.0341484	0.0222909	-0.0045704	0.0172713	0.0257852	0.0258484	0.0387575	0.0208681
Mode_MomentsParticles3	-0.0111769	-0.0599594	-0.060808	-0.0200457	0.043473	0.0296613	-0.041058	0.0274652	0.0515697	-0.033349	0.00311517	0.0160703	-0.0482431	-0.094085	0.0397832	-0.00327888	-0.00944992	0.0110063	-0.0099835	0.041932	0.00434241	-0.0107986	0.0200793	0.0403608	-0.0122351	0.010378	0.0142438	0.0163112	0.00794349	0.0351659	0.0168129	-0.0494043	0.0245891	0.0135789	0.0157819	0.0379876	0.00395823	0.0146671	-0.0372694	-0.00885459	0.000384419	-0.0288655	0.0237773	0.000169058	0.00947624	0.028196	0.0137279	0.0462587	0.0176299
Perim._MomentsParticles3	-0.016884	-0.0151762	-0.00197693	0.00746741	0.0416311	0.0380601	-0.0103544	-0.0390915	0.0304911	-0.0195103	-0.0121198	0.0561165	-0.110499	-0.112953	0.0525363	-0.00823474	0.0192609	0.0124182	-0.00763261	0.0136481	-0.00233628	-0.0379981	-0.0552183	-0.0167474	0.0263133	0.0322744	-0.035604	-0.0454373	-0.0281804	-0.0213388	0.000843148	0.0868254	0.0767231	0.0168749	-0.00418295	-0.0336409	0.0716147	-0.0348358	-0.0284121	-0.0221241	0.0577461	0.0366447	0.0841726	0.00932042	-0.0510197	-0.00933679	-0.0264914	-0.0117504	0.0401791
Major_MomentsParticles3	-0.0150875	-0.0228073	-0.00368454	0.0180559	0.0322001	0.0255323	-0.0174964	-0.0403702	0.0169115	-0.0068491	-0.0199228	0.0490771	-0.0985892	-0.0893972	0.0455306	-0.0167286	0.0120134	0.0129501	-0.00956642	0.0142891	-0.0108947	-0.0493066	-0.0590111	-0.0059561	0.0247781	0.0293589	-0.0458016	-0.0435955	-0.0116946	-0.00670709	-0.0148688	0.0965583	0.0774102	0.0440382	-0.0369384	-0.045374	0.0983324	-0.0364948	-0.042148	-0.0112378	0.0735882	0.04907	0.0973496	0.00931129	-0.0482017	0.00599583	-0.0500026	0.00364454	0.0316618
Minor_MomentsParticles3	-0.0280924	-0.0329662	0.0228927	-0.0108283	0.0546959	0.031585	-0.00444652	-0.0280891	0.0473355	-0.0413218	-0.0108123	0.0526182	-0.0859119	-0.109231	0.0650586	0.00343128	0.0358624	0.0129369	-0.0172347	0.0105351	0.0262149	0.0015753	-0.00307908	0.00535245	0.00805829	0.00675906	0.00347892	-0.0162081	-0.0269133	-0.00383754	0.0215002	-0.000988069	0.0249384	-0.0530768	0.0323289	0.00400678	0.00304713	-0.0164451	-0.00760892	-0.0194267	-0.0203	0.00697772	0.0368076	0.00197019	0.00269554	-0.0127437	-0.00074678	0.0141994	0.0615864
Angle_MomentsParticles3	0.00866813	-0.00526469	0.00520717	-0.0187818	0.0187869	0.00011283	0.0260761	0.000550933	0.025271	-0.0114972	-0.0114934	0.00417867	-0.0592965	-0.0700097	0.0404869	-0.0264495	-0.00855583	0.00665425	-0.00521365	0.0215213	0.02225	0.00627495	-0.00820689	0.0551675	-0.00126625	-0.00134325	0.00203934	0.0559651	0.0294257	-0.00592864	0.0456658	-0.057309	0.0222613	-0.019917	0.00789668	0.0559657	-0.00917697	-0.00396699	-0.0151128	-0.00551591	-0.0241921	0.0171805	-0.00811523	-0.0561183	-0.0332115	-0.0401592	0.0348681	-0.0374905	-0.0247988
Circ._MomentsParticles3	-0.0186199	-0.0427957	0.0284233	-0.0195414	0.0190121	-0.000469942	0.00412623	0.0135796	0.0347736	-0.0373972	-0.0185533	0.0185352	-0.0420277	-0.0843577	0.0720924	-0.0293202	0.0107726	0.00928024	-0.0264514	0.0144476	0.0341768	0.0246895	0.0257973	0.0851924	0.00104947	-0.0249434	0.020684	0.0600635	0.0334969	0.039855	0.017213	-0.0637392	-0.0337402	-0.042237	-0.00277828	0.0258783	0.00368177	0.0110133	-0.015548	0.02174	-0.0594883	-0.00317502	0.00702594	0.0102633	0.0645235	0.0106316	-0.00232193	0.0534886	0.0449895
Solidity_MomentsParticles3	-0.0140263	-0.0284388	0.015622	-0.0257994	0.0216316	0.0176179	0.00580087	0.0124416	0.046229	-0.0463037	-0.0165653	0.0321195	-0.0824862	-0.14005	0.0923706	-0.0435778	0.00609262	0.0191231	-0.0224601	0.0177252	0.0282769	0.00769134	-0.00101919	0.0824245	0.0137733	-0.0161904	0.0136481	0.055145	0.0328619	0.0240187	0.0209421	-0.0326144	-0.00916581	-0.0282709	0.00786722	0.0115445	0.0321606	-0.00566525	-0.021552	0.0165841	-0.0290459	0.0130956	0.0348351	0.0128186	0.0300489	0.000906059	-0.00344398	0.0301911	0.0413812
IntDen_MomentsParticles3	-0.0262954	-0.0569206	-0.0192216	0.00343052	0.0709844	0.0360428	-0.0341467	-0.0453503	0.0410594	-0.0238255	-0.00909029	0.0440671	-0.0705025	-0.0660694	0.0260051	0.0138119	0.0420046	0.00934165	-0.013568	0.0196629	0.00470911	-0.0134228	-0.00797246	-0.0353068	-0.00238999	0.0297948	-0.0113192	-0.0540952	-0.041161	-0.016525	-0.00408807	0.0201561	0.0494126	-0.0157272	0.0269486	0.00735186	0.0051462	-0.0177942	-0.026179	-0.0245239	0.0152251	-0.00342317	0.0477704	-0.0160776	-0.0265348	-0.00118432	-0.00475657	0.0246914	0.0555463
Median_MomentsParticles3	-0.00905423	-0.0615175	-0.0595922	-0.0234405	0.0438187	0.0301591	-0.0321648	0.0230559	0.0553864	-0.0348602	0.00392355	0.00901402	-0.0474755	-0.0928392	0.0399558	-0.00924489	-0.00301269	0.00884073	-0.0135151	0.043263	0.00252536	-0.00973982	0.0191762	0.0433642	-0.0119141	0.0107538	0.0158257	0.0232813	0.0113491	0.0282645	0.0155633	-0.0475859	0.0247505	0.0164485	0.0168528	0.0400014	0.00494697	0.02141	-0.0371093	-0.00822109	0.00277195	-0.0323947	0.02356	-0.0030348	0.0150159	0.0270678	0.0221107	0.0405641	0.0199744
Skew_MomentsParticles3	0.0149761	0.00722034	0.036195	-0.0150626	0.00828352	-0.0151014	0.0797419	0.0233736	0.0347337	0.0482246	-0.0308164	0.0542284	0.0197738	0.00834255	-0.0355114	0.033866	-0.0215203	-0.0046534	-0.000396449	-0.00392831	0.0207743	0.0267484	-0.023011	0.00687535	0.00518495	0.0263631	0.00869314	0.00399538	0.00884715	-0.00795175	0.0321205	0.0377703	-0.0190463	0.0185405	-0.0275466	0.0232534	0.0331496	0.0251095	0.0341007	0.0240164	-0.0580461	-0.0408294	-0.0324268	-0.00974717	0.0343571	-0.00820209	0.045262	-0.0171552	0.000336566
Kurt_MomentsParticles3	0.00265083	0.0101958	-0.0155246	0.000242036	-0.0133232	0.00950736	-0.0240115	-0.0086831	-0.0214504	-0.0334948	0.0240339	-0.0361646	-0.00530603	-0.013498	0.0323209	-0.0250333	0.00987907	0.00376284	0.0068261	-0.0105034	-0.00148704	-0.0171219	0.030196	0.00193954	-0.010348	-0.018454	0.0112629	0.00427155	-0.017678	-0.00783538	-0.028648	-0.0298527	0.0317314	-0.00734606	0.0245205	-0.00273295	-0.032864	0.010121	-0.0116231	-0.0050902	0.0376241	0.0280601	0.00353142	0.00515672	-0.0235923	-0.0122723	0.0141137	0.00776106	-0.00558201
AverageSize_PercentileTotal	-0.0170174	0.00809488	-0.0377636	-0.0145321	0.0125941	-0.00725405	0.0369636	0.00280707	-0.021199	0.00429921	-0.0380426	0.0404732	0.0126455	0.0313342	0.119121	-0.000158846	0.0463599	-0.129415	-0.0120465	0.0522731	-0.0507832	-0.0453267	0.0298426	-0.0626424	-0.0430263	-0.0322481	-0.0336656	0.0334307	-0.00517975	0.0382938	-0.0955894	-0.0122708	-0.106119	-0.0623692	0.0527605	0.0563415	0.119143	-0.00393557	-0.0359303	0.0583426	0.0235038	-0.0398302	-0.0495871	-0.0478823	-0.0219331	-0.0240735	0.0205486	0.000590295	-0.0255295
Mean_PercentileTotal	0.0631968	-0.0118482	-0.0336299	-0.00961726	-0.0328013	-0.0560425	-0.0180702	-0.0308415	0.0207907	-0.0237277	-0.0201648	0.0622019	0.00564399	0.0155952	0.0460344	0.0225688	0.00905975	-0.0934288	-0.0209933	0.0395326	-0.0173064	-0.0265125	0.0074418	-0.0142702	-0.0219177	-0.00104457	-0.0154569	0.0226123	-0.0194547	-0.0180749	-0.0545912	0.00518005	-0.0892339	-0.0308116	0.0341069	0.0655802	0.0833298	-0.00669646	-0.0190637	0.0307988	0.0071259	-0.00217971	-0.020408	-0.0367011	0.0035905	-0.0334488	-0.00529898	-0.0142528	0.0124246
Mode_PercentileTotal	0.0588373	-0.0107586	-0.0356122	-0.010228	-0.0332018	-0.0535868	-0.0165596	-0.030243	0.0219739	-0.0217679	-0.0225992	0.0631041	0.00689269	0.017145	0.0540537	0.0266952	0.00823474	-0.104352	-0.0214032	0.0400454	-0.0217155	-0.0222605	0.00521451	-0.0151145	-0.0216724	-0.00204814	-0.0203465	0.0214012	-0.0164242	-0.0152554	-0.060075	0.00308094	-0.0928263	-0.0353476	0.0376638	0.0689892	0.0910305	-0.00578455	-0.0216175	0.0284328	0.00663988	-0.00303776	-0.0222392	-0.0357799	0.00429238	-0.0362511	-0.00525515	-0.0153481	0.00826648
Perim._PercentileTotal	-0.0131804	0.00794344	-0.035755	-0.0159096	0.0166318	-0.014668	0.0343458	0.00493299	-0.0212849	0.0038158	-0.0381864	0.0449747	0.00786861	0.028317	0.11478	0.00850217	0.0441592	-0.128469	-0.0102279	0.0499205	-0.048251	-0.0499874	0.0360951	-0.0598198	-0.0428763	-0.0398115	-0.034829	0.0305148	-0.00976071	0.0402791	-0.0952103	-0.0114713	-0.105896	-0.0632638	0.0477384	0.059308	0.113421	-0.00194917	-0.033939	0.0539836	0.0256507	-0.0404073	-0.0472463	-0.0441575	-0.0214986	-0.0219235	0.017765	-0.00181919	-0.0179436
Major_PercentileTotal	-0.0193939	0.00912141	-0.0370819	-0.0130532	0.00884383	-0.00486651	0.0327597	0.00277604	-0.0178426	0.00567182	-0.0371455	0.0467787	0.0113518	0.0291543	0.119398	0.00716065	0.0414076	-0.136687	-0.0133564	0.0469013	-0.0508814	-0.0378058	0.0288415	-0.0606206	-0.041149	-0.0337835	-0.0351422	0.0303691	-0.00191594	0.035846	-0.0960777	-0.0127687	-0.102646	-0.0608526	0.0546083	0.057883	0.114444	-0.00189896	-0.034395	0.0533071	0.0204002	-0.0384027	-0.0462488	-0.0425398	-0.0179473	-0.0217275	0.0163374	0.00038432	-0.0256302
Minor_PercentileTotal	-0.0165951	0.00808069	-0.0382541	-0.0130196	0.0103413	-0.00754211	0.036039	0.00377327	-0.0248392	0.00465669	-0.0378716	0.0437526	0.0125261	0.0311014	0.118281	-0.000805985	0.0445317	-0.128731	-0.0151503	0.0564562	-0.0526284	-0.0438544	0.0305422	-0.0639129	-0.0437991	-0.031957	-0.0351804	0.0338385	-0.00497637	0.0382361	-0.0945365	-0.0129382	-0.105443	-0.0623816	0.0553415	0.0587409	0.117772	-0.00548731	-0.0363065	0.057475	0.0227263	-0.0362054	-0.0499983	-0.0469206	-0.0231182	-0.0240918	0.0192556	-8.55e-05	-0.0261729
Angle_PercentileTotal	0.0293984	-0.00522304	-0.00389363	-0.00571938	-0.0293043	-0.0456078	-0.0128842	-0.0171103	0.0160679	-0.0124101	-0.00349511	0.0233523	-0.011775	0.00265176	0.0274623	0.00433534	0.0208827	-0.06271	-0.00409072	0.0329789	-0.0215598	-0.0184244	0.0258834	-0.0012712	-0.0368182	-0.0062305	-0.0311298	0.0109471	0.000928724	0.0127781	-0.0280878	-0.00311464	-0.0509487	-0.00725056	-0.00963327	0.0754927	0.0463661	-0.0140111	0.00481023	0.0201807	0.00633323	0.0210796	0.00495146	-0.0336146	-0.00543827	-0.043867	0.0339577	0.0141085	0.0115184
Circ._PercentileTotal	-0.0227421	-0.00809738	0.00821695	0.0122076	0.00824918	0.0810129	0.0257066	0.0130039	-0.00657739	-0.00247009	-0.012314	-0.0353718	0.0078445	0.00818724	-0.04343	-0.0018762	-0.0405751	0.0675154	-0.0225087	-0.0357523	0.0569794	0.0280972	-0.0206864	0.0119553	0.0455205	-0.00383762	0.016905	0.0210425	0.00648818	0.0241756	0.0262988	-0.0319129	0.0705845	0.0482513	-0.0200695	-0.0878797	-0.0312185	-0.021285	-0.0294606	-0.0270712	-0.0181164	0.0350361	0.0817202	0.00730315	-0.0286613	0.0542474	0.00752985	0.0499453	-0.0429808
Solidity_PercentileTotal	-0.0227992	-0.00264092	-0.0173789	0.00579307	0.00573095	0.0560281	0.0378945	0.0122279	-0.0191449	0.00638572	-0.0398702	0.0108458	0.0133915	0.0273294	0.0482077	0.0134638	-0.0048486	-0.0436323	-0.0459308	0.00954835	0.0165118	-0.000217578	-0.000765923	-0.0524034	0.00681667	-0.0228094	-0.0202018	0.0391483	0.00672036	0.0327428	-0.0529355	-0.0443823	-0.0163113	0.00210419	0.0318097	-0.0265893	0.0655007	-0.0303679	-0.0571911	0.0368052	0.0138155	0.000162778	0.0406133	-0.031481	-0.0273907	0.020384	0.0320344	0.0486829	-0.0574944
IntDen_PercentileTotal	-0.0128036	0.00529744	-0.0375495	-0.00788707	0.00870174	0.00325887	0.0301755	0.00353863	-0.0296381	0.00647651	-0.0339565	0.0373245	0.0136446	0.0267935	0.109968	0.00741368	0.0428369	-0.127458	-0.0313287	0.0537714	-0.0434744	-0.0363217	0.0177057	-0.0576476	-0.033187	-0.0205838	-0.0437969	0.0350718	-0.0112379	0.0288494	-0.103105	-0.02188	-0.102752	-0.0556925	0.0550444	0.06641	0.123705	-0.00693826	-0.0400814	0.0689315	0.0193401	-0.0373388	-0.0560967	-0.0566331	-0.0183483	-0.0352421	0.0133795	0.00677427	-0.0338732
Median_PercentileTotal	0.062188	-0.0117094	-0.0343578	-0.00986012	-0.0332944	-0.0559484	-0.0178032	-0.0305043	0.0210367	-0.0236954	-0.0207564	0.0625895	0.00611701	0.0153326	0.0476673	0.0237444	0.00881737	-0.0954767	-0.0216516	0.0405005	-0.0191304	-0.0234716	0.00633661	-0.0139122	-0.0218623	-2.83e-05	-0.0172521	0.0215982	-0.018649	-0.0178001	-0.0544502	0.005542	-0.0887014	-0.0317667	0.0364264	0.0682217	0.084529	-0.00697504	-0.0188099	0.0295631	0.00649497	-0.00218351	-0.0225991	-0.0352421	0.00281179	-0.0351607	-0.0052142	-0.0156908	0.0109792
Skew_PercentileTotal	-0.0400488	0.00335211	0.0129372	0.0130184	0.0344751	0.0798075	0.0160069	0.026381	-0.021801	0.026189	0.00035109	-0.0480149	0.00263593	-0.00067614	-0.0307615	-0.0228741	-0.00747804	0.0760348	0.00666022	-0.0482898	0.0444917	0.00897438	-0.0121628	-0.00863326	0.0203228	-0.00128351	0.0301778	-0.00445738	0.00765358	0.0192315	0.0431617	0.00109197	0.0378313	0.0121654	-0.0160432	-0.0694851	-0.0157409	0.0186472	-0.00856418	0.0126151	-0.0147111	0.00677693	0.0221772	0.0107198	-0.0475724	0.0483235	0.00927092	0.0321888	-0.00924182
Kurt_PercentileTotal	0.0130195	-0.0124981	-0.0105266	-0.00238724	-0.0242061	-0.0128986	0.000497804	-0.0146093	0.0101524	0.00757222	-0.000611114	-0.0146877	0.00881306	2.06e-05	0.00967431	0.00741388	0.00872624	0.0269457	0.0188185	0.00754555	-0.00220896	-0.00648723	-0.00897846	-0.0101477	0.00521383	0.0207646	0.0346803	-0.0179669	0.0201376	0.0266537	-9.97e-05	0.0140999	-0.0293485	0.00545322	0.0260598	-0.00525988	0.00122806	-0.02025	-0.00295223	-0.02349	-0.00712248	0.0324114	0.00987376	0.0169627	-0.0066176	-2.18e-05	-0.00198048	-0.0451609	0.0232571
AverageSize_MaxEntropyParticles1	-0.0052238	-0.0237357	0.0115527	-0.0466517	-0.00504588	0.0140178	0.0128274	-0.0501065	-0.0430977	-0.0393489	0.128725	0.0181229	0.0719885	0.0127579	0.0169741	-0.000998117	-0.00955927	-0.00852032	0.0159499	0.122638	0.0700389	0.0595196	-0.0191844	0.0107051	0.031542	0.0307305	-0.0587887	-5.73e-05	-0.0665934	0.00691331	0.082718	-0.0171929	-0.0219065	-0.0220587	0.0115899	-0.042103	0.0187971	9.96e-05	-0.01666	-0.0139135	-0.00873348	-0.000185883	0.00127128	0.0429249	-0.00839357	-0.04115	-0.013609	0.0469089	0.0107088
Mean_MaxEntropyParticles1	-0.00732014	-0.0490338	-0.0236401	-0.0151802	0.0584684	0.0357482	0.0510325	0.0219163	0.0346391	-0.0215066	0.12267	0.040335	0.0408599	0.0142611	-7.26e-05	0.00563927	0.0300585	-0.00217341	-0.0081665	-0.0111845	0.0152802	-0.0816412	-0.0235028	0.0249561	-6.72e-05	-0.0548112	0.0542639	-0.0370399	0.0842534	0.0175416	-0.0554817	0.0351388	0.00645412	0.0471307	-0.0190769	0.0415226	-0.0527072	-0.0296232	0.0186917	-0.0105098	0.00419706	0.0246734	-0.015287	-0.00486257	0.0373795	0.0131825	-0.0277784	-0.0301278	0.00197766
Mode_MaxEntropyParticles1	-0.00713471	-0.0490744	-0.0234401	-0.0150388	0.0581691	0.0351255	0.0499118	0.0214522	0.0331339	-0.0222663	0.123641	0.0400138	0.0413921	0.0145389	0.000338567	0.00425756	0.0305631	-0.00133458	-0.0082536	-0.0102902	0.0158718	-0.0793966	-0.0225394	0.0245591	-0.000704919	-0.055086	0.0533359	-0.0373747	0.0861381	0.0176791	-0.0554115	0.0347479	0.00481217	0.047387	-0.0187402	0.0405696	-0.0518014	-0.0288226	0.0189815	-0.0121315	0.00387985	0.0251684	-0.0152551	-0.00368548	0.0371673	0.0131029	-0.0280613	-0.0300839	0.00284204
Perim._MaxEntropyParticles1	-0.00286583	-0.0233538	0.00604325	-0.0453902	-0.0096035	0.0167937	0.00869775	-0.0640706	-0.0440014	-0.0500641	0.134651	0.0222295	0.0629309	0.00956115	0.0239485	-0.00240053	-0.00919508	-0.00923049	0.0170443	0.117417	0.0631694	0.0527757	-0.0294198	0.0192478	0.0293814	0.035394	-0.0488323	0.00987347	-0.0586171	-0.00450803	0.0790034	-0.0114641	-0.0176993	-0.00946846	0.0146378	-0.0350511	0.0172881	-0.00427614	-0.0103563	-0.00911471	-0.00149302	-0.00793216	0.00489763	0.0331217	-0.0175563	-0.0343611	-0.00434847	0.0224105	0.00243856
Major_MaxEntropyParticles1	0.000211839	-0.0209703	-0.00097846	-0.0386645	-0.0138889	0.0130192	0.00331779	-0.0672829	-0.0473272	-0.0527634	0.129695	0.0190237	0.0552173	0.0102342	0.0267921	-0.0060611	-0.0155206	-0.0053965	0.019114	0.115906	0.0576917	0.0559527	-0.0293883	0.0218022	0.026411	0.0404603	-0.0503521	0.0178221	-0.0610487	-0.00782979	0.0793033	-0.0168016	-0.0148506	-0.0105709	0.0139168	-0.0348544	0.0189408	-0.00599322	-0.00931057	-0.00845576	0.00826206	-0.0163626	0.00590837	0.0273246	-0.0146655	-0.0319862	0.00308463	0.0137456	-0.00167891
Minor_MaxEntropyParticles1	-0.00828676	-0.027728	0.0206909	-0.0473661	0.00698449	0.0244708	0.035669	-0.0324686	-0.0226077	-0.0363484	0.137744	0.0258619	0.0723152	0.00460528	0.0126692	0.00254873	0.00895186	-0.016593	0.00360492	0.101752	0.0660388	0.0334894	-0.0229428	0.0160369	0.0346222	-0.00231575	-0.0354641	-0.0200809	-0.0225045	0.00868106	0.0592652	0.0260367	-0.0267954	0.00249723	0.00274636	-0.0280426	0.00266973	-0.0167334	-0.00869193	-0.00529278	-0.0267806	0.020255	0.000458856	0.0402696	-0.014762	-0.0272434	-0.0296068	0.0411034	-0.00732485
Angle_MaxEntropyParticles1	0.00358529	-0.0205681	0.0126252	-0.0450144	0.0211807	0.00830507	0.0388151	-0.0280515	-0.0137556	-0.0215541	0.0908181	0.0369353	0.0187075	0.00344115	0.0173453	0.0189901	-0.0121688	-0.0191617	0.00196279	0.0346537	0.0255128	-0.0300494	-0.022011	0.0124009	0.0127355	-0.00755306	0.00102466	0.00347613	0.0201146	-0.00960075	0.0331583	-0.0235431	0.00908175	0.00874938	0.0170827	-0.00887531	-0.0114345	-0.0160519	0.0167431	-0.00705219	0.00347199	0.0490616	0.0025723	-0.0170003	0.0245798	-0.0849004	0.0193979	-0.0105235	0.000917475
Circ._MaxEntropyParticles1	-0.0013862	-0.0139071	0.0111144	-0.0168286	0.0241301	0.0341311	0.0551208	0.0025183	0.0152096	-0.0255172	0.0979455	0.0202631	0.0238897	-0.00765222	-0.00318945	0.00134025	0.0472969	-0.00627559	-0.0146268	-0.0330411	-0.00322645	-0.0626726	-0.0281153	0.0306913	0.0135724	-0.0837697	0.0331703	-0.0300032	0.116257	0.0044637	-0.0414291	0.115842	-0.0263899	0.0597403	-0.0246325	0.0220751	-0.0398611	-0.0786839	0.0311559	0.0228176	0.00265475	0.0250342	-0.00376287	-0.0385552	-0.0248525	0.00217728	-0.0283148	-0.0247719	-0.0960185
Solidity_MaxEntropyParticles1	0.00107503	-0.0161609	0.00433896	-0.0244674	0.0140131	0.0342337	0.043205	-0.0248831	-0.00317178	-0.0440507	0.124081	0.0243131	0.0349741	-0.00222551	0.0048605	-0.00421355	0.0424399	-0.00752608	-0.0106539	-0.00352276	0.00627681	-0.0436951	-0.0377161	0.0395708	0.0177082	-0.0666565	0.0163143	-0.0172278	0.091724	0.000571	-0.0189838	0.105339	-0.0284027	0.0565558	-0.0201669	0.0180924	-0.0286548	-0.0740903	0.0271498	0.0246537	0.0161652	0.00562217	-0.00520632	-0.0359577	-0.0385211	-0.00334568	-0.0249153	-0.0308234	-0.100008
IntDen_MaxEntropyParticles1	-0.00792958	-0.0402202	-0.00196416	-0.0436221	0.018253	0.0198393	0.0222323	-0.0253758	-0.0189985	-0.0326973	0.136961	0.0310722	0.0752548	0.0189272	0.0100607	0.000603973	-0.00559571	-0.00771977	0.00861788	0.104922	0.0618511	0.025444	-0.0163978	0.0108692	0.0251166	0.0190764	-0.0363899	-0.022662	-0.0446676	0.0155695	0.0547833	-0.023646	-0.00938332	-0.00702118	0.00348881	-0.0225487	0.00651775	0.00412336	-0.0177213	-0.0203074	-0.0114097	0.0149954	-0.00910787	0.0470531	0.0158741	-0.0306969	-0.0182647	0.0462492	0.0370493
Median_MaxEntropyParticles1	-0.00737258	-0.0491609	-0.0241946	-0.0143459	0.0579627	0.0353247	0.050868	0.0214668	0.0336222	-0.0218766	0.124365	0.0393122	0.0408779	0.0141748	0.000637622	0.00494326	0.0295233	-0.00203516	-0.00788505	-0.0108035	0.0167941	-0.0793852	-0.023602	0.0251595	0.000339867	-0.0544939	0.053501	-0.0375489	0.0838397	0.0170395	-0.054607	0.0348984	0.00618809	0.0487544	-0.0188705	0.0423441	-0.05269	-0.0293343	0.0191407	-0.0101678	0.00616162	0.0238336	-0.0156417	-0.00490789	0.0356858	0.0161814	-0.0285984	-0.029522	0.00192352
AverageSize_ShanbhagTotal	0.0286794	0.0126574	-0.016178	-0.0055902	0.003086	-0.0301271	-0.00520287	-0.0128623	-0.00702907	0.0585273	-0.00845718	-0.00486772	0.0144991	-0.0170626	6.65e-05	-0.0213576	-0.0262167	0.0371831	-0.0374254	-0.00415644	-0.0610697	0.00795173	-0.0133464	0.0901162	0.0846687	-0.0977124	-0.0859083	-0.125953	-0.0190778	-0.119046	-0.0586851	-0.0299295	-0.103024	-0.076756	-0.0522474	-0.0181488	0.0257394	0.015978	-0.0303742	0.0185888	-0.0358148	0.0483321	0.117646	0.0378009	-0.0342727	0.0832729	0.0221717	-0.062226	0.0023318
Mean_ShanbhagTotal	0.00943182	-0.0153917	-0.0323773	-0.0215904	0.0416449	-0.00144442	0.032696	0.00789595	-0.0102267	0.00129952	-0.0293669	-0.0662626	0.0141167	0.0304856	0.0443783	-0.00396248	0.0029786	-0.00284275	0.0200996	-0.027439	-0.0344556	0.0329557	-0.0419036	0.0448938	0.0957323	-0.0720696	-0.0219514	-0.046214	-0.0188472	-0.127007	-0.0236697	-0.0458205	0.0532261	0.0507064	0.0529431	-0.0157907	0.0285642	-0.0764063	0.0381341	-0.101433	0.00913345	-0.0676656	-0.115618	-0.138995	0.0514753	-0.0607708	-0.0403755	0.0958606	-0.0201808
Mode_ShanbhagTotal	0.0081404	-0.0154192	-0.0304324	-0.0213404	0.0402065	-4.33e-06	0.0319018	0.00815681	-0.0101395	-0.00227303	-0.0304989	-0.0675495	0.0138919	0.0317496	0.043893	-0.00405394	0.00461846	-0.00123852	0.0211748	-0.0267452	-0.0341612	0.0333749	-0.0405562	0.0450825	0.0960172	-0.0713253	-0.0228496	-0.0476585	-0.0185292	-0.127335	-0.0204014	-0.045522	0.0523707	0.0490043	0.0546724	-0.0160116	0.0318791	-0.0755493	0.0345238	-0.100783	0.00868392	-0.0641363	-0.118203	-0.140293	0.0507477	-0.0620381	-0.0418376	0.0994375	-0.0205905
Perim._ShanbhagTotal	0.0240747	0.00849112	-0.0105514	-0.00423079	0.00516347	-0.0275701	0.00762432	-0.00504419	-0.0193001	0.0468618	-0.017294	0.000182771	0.0153005	-0.00354926	0.0109853	-0.0290672	-0.00883736	0.0533222	-0.0303068	0.00565856	-0.072904	0.0135499	-0.029378	0.0959288	0.0950965	-0.100084	-0.0783219	-0.147207	-0.00235648	-0.148151	-0.0618007	-0.032508	-0.0886422	-0.0859424	-0.0536446	-0.012819	0.00693112	0.0280184	-0.0394598	0.0301271	-0.0587041	0.00980653	0.0918914	0.0482595	-0.0654413	0.0684885	0.0265454	-0.0396163	0.00625107
Major_ShanbhagTotal	0.0156983	0.0105737	-0.0107067	0.00262981	0.00351289	-0.0215517	0.0120096	-0.00297483	-0.0122396	0.0416944	-0.0177205	-0.00072491	0.0145133	-0.00269675	0.0091789	-0.0270429	-0.0120866	0.0596604	-0.0248306	0.010031	-0.0714373	0.0106245	-0.0324219	0.0885707	0.0887388	-0.0899688	-0.0689439	-0.146872	0.00709724	-0.149004	-0.061628	-0.0292804	-0.085999	-0.0819136	-0.0632752	-0.0160378	0.0113512	0.0234774	-0.0450287	0.0379292	-0.0539178	0.00486415	0.0709528	0.0416858	-0.0680231	0.0595168	0.0378985	-0.0362742	0.0015129
Minor_ShanbhagTotal	0.0208436	0.00569552	-0.00845924	-0.00426127	0.00534848	-0.0218822	0.012994	-0.00220098	-0.022796	0.0491926	-0.0150858	-0.00573267	0.0111974	-0.00704643	0.0155331	-0.0305177	-0.00820669	0.0542132	-0.0285688	0.0106263	-0.0736732	0.015751	-0.0258173	0.0903083	0.102855	-0.106194	-0.0829311	-0.150237	-0.0171234	-0.153108	-0.0607907	-0.0439879	-0.092061	-0.0869107	-0.0418136	-0.0106147	0.0152744	0.0306125	-0.0280489	0.00678037	-0.0636044	0.0184666	0.095429	0.0392624	-0.0402704	0.0789693	0.0114996	-0.0374293	0.00792072
Angle_ShanbhagTotal	0.0203367	-0.0206396	-0.0108165	-0.0195712	0.0149733	-0.0254967	0.00345948	-0.000862548	0.0092996	0.0102894	-0.00897646	-0.0137014	0.00811693	-0.00505459	0.00949301	0.00791289	-0.0110946	-0.0166289	-0.0014616	-0.0213952	-0.0061097	0.0127677	0.0177595	-0.0132674	-0.00832725	0.0148211	0.00906055	0.0106446	0.00141328	0.00390197	0.0148959	-0.017972	0.045501	0.0436437	0.0293684	0.0337916	-0.0207412	-0.0569029	0.00297169	-0.0799714	0.0648969	0.00824298	-0.0714507	-0.0631189	0.0462492	-0.040961	-0.0613187	0.0481609	-0.0223649
Circ._ShanbhagTotal	0.0118626	-0.0120703	-0.0201414	-0.0159992	0.0201563	-0.00435638	0.0102579	0.00344114	0.000425145	0.0276111	-0.00153765	-0.0202507	0.00308637	-0.00312455	0.0378094	0.0177057	-0.0119428	-0.0207556	0.0045904	-0.0181035	-0.0196636	0.0232808	0.00436083	-0.0227754	0.00721456	-0.0262462	0.0114105	-0.00250943	-0.0469082	-0.0223198	-0.00117155	-0.0175351	0.0771718	0.072155	0.0388571	0.0247984	0.00913268	-0.0792877	0.035464	-0.102255	0.0550095	-0.0501726	-0.115702	-0.0748468	0.0707293	-0.0696449	-0.0406012	0.0637779	-0.0330752
Solidity_ShanbhagTotal	0.0110303	-0.00959381	-0.0171467	-0.0144255	0.0238275	-0.0127089	0.0213015	0.013203	-0.00765746	0.0336386	-0.0179308	-0.0285378	0.0172529	0.00846729	0.0440736	-0.00341522	-0.00664452	0.0306566	0.00671868	-0.0078658	-0.0628165	0.0247687	-0.0322638	0.0338661	0.076904	-0.0733276	-0.0358033	-0.10479	-0.0215168	-0.141574	-0.0370869	-0.033961	0.0412711	0.0193231	0.0255742	0.00858219	0.0184188	-0.0643754	0.0116168	-0.0820872	0.0255758	-0.0683241	-0.136614	-0.0751777	0.0428425	-0.0482806	-0.030675	0.0603249	-0.0277628
IntDen_ShanbhagTotal	0.0276742	0.0123504	-0.0167047	-0.00499588	0.00353246	-0.0282542	-0.00433877	-0.0118521	-0.00758838	0.0572723	-0.00981698	-0.00632736	0.0139564	-0.0161329	0.00115325	-0.0206429	-0.0266049	0.038633	-0.0368296	-0.0034242	-0.0618627	0.00871188	-0.0136154	0.090676	0.086315	-0.099295	-0.0855104	-0.127037	-0.0195907	-0.120694	-0.0588531	-0.0315911	-0.104343	-0.0772304	-0.0521302	-0.0188631	0.0267549	0.0160864	-0.0300983	0.0173855	-0.0367954	0.0485763	0.117385	0.0361651	-0.0325326	0.0845813	0.0233641	-0.0620287	0.00194925
Median_ShanbhagTotal	0.00857114	-0.0162373	-0.0297454	-0.0216463	0.0408003	-0.000937504	0.0315102	0.00833318	-0.00942408	-0.00121111	-0.0286934	-0.0676854	0.0145959	0.0311396	0.0439204	-0.00407371	0.00542448	-0.00306101	0.021917	-0.0282544	-0.0338548	0.033697	-0.0405329	0.0445435	0.0944837	-0.0712694	-0.0221937	-0.0457558	-0.0187849	-0.126181	-0.0224021	-0.0440055	0.0532938	0.0496707	0.0550563	-0.0161149	0.0269376	-0.0756715	0.0348871	-0.102776	0.00999655	-0.0671705	-0.121104	-0.140313	0.0497321	-0.06152	-0.0425862	0.0977104	-0.0185412
Skew_ShanbhagTotal	0.00185421	0.00405685	0.00316994	-0.0129604	0.000276747	0.00565882	-0.0223046	-0.0143222	0.0112383	-0.0251392	0.0136773	0.01211	0.00581751	0.00238787	-0.00725512	0.0181878	0.00294257	-0.0691186	0.0118472	-0.017907	0.0633287	0.00237919	0.0384858	-0.0464845	-0.0724145	0.0679096	0.0561298	0.131618	-0.0236058	0.118303	0.0417617	0.027127	0.0804608	0.0854612	0.0353801	0.0175426	-0.00858735	-0.0474004	0.0630556	0.015121	0.0536271	0.00467422	-0.047995	-0.0294792	-0.00192861	-0.0558357	-0.00221068	0.0244718	-0.013562
Kurt_ShanbhagTotal	-0.000832163	-0.000263983	-0.0084391	0.0118877	0.00601407	-0.00644632	0.0181666	0.00814117	-0.00875584	0.0279374	-0.0164808	-0.0142966	-0.0128923	0.00246366	0.00910871	-0.00980371	-0.0100652	0.0442917	-0.0129087	0.0289589	-0.0506478	-0.015218	-0.0413998	0.0367054	0.0628466	-0.0624139	-0.0468225	-0.0915317	0.0219178	-0.0940488	-0.0277363	-0.0330668	-0.0828094	-0.0757173	-0.0441803	-0.0304271	0.0146208	0.0433459	-0.0548633	-0.0314977	-0.0292493	-0.000102499	0.0436262	0.0413862	0.0256248	0.0526082	0.00927763	-0.0423024	0.00913991
AverageSize_Skelet2	0.0152949	-0.0211815	-0.0129415	0.000829757	-0.00307311	0.00721945	0.0436652	-0.0188457	0.0293837	-0.0621315	-0.0407955	0.0219793	0.0346684	0.0340328	-0.0281104	0.00191348	0.0277021	0.0697715	-0.0796451	0.04691	-0.00522829	-0.0232408	0.0458904	-0.00346504	-0.0461495	-0.0197657	-0.0695202	-0.0403932	0.050579	0.0250307	-0.0337791	-0.0346725	0.0449274	0.00750883	-0.000440123	-0.0814737	-0.00082603	-0.00514121	0.0230757	0.055978	0.0256589	-0.0717229	-0.0642135	-0.0547971	0.0256628	0.0140111	0.0691871	-0.0318224	-0.0287938
Mean_Skelet2	0.0157798	-0.00932785	-0.0776147	-0.00966985	-0.0190203	0.0471909	0.0070812	-0.00673553	0.0221593	-0.0556555	-0.0431882	0.0094005	0.0381163	0.0403418	-0.0154862	0.0308458	0.0245945	0.0716025	-0.0413277	0.00977405	0.00939083	-0.00619749	0.0270804	0.00576123	-0.00456779	0.016373	-0.0300796	-0.0406193	0.0255154	0.0125586	0.0552498	0.0278596	0.00157174	-0.0281632	0.0181761	-0.0440082	0.0201024	0.0130993	0.0227871	0.100683	0.00964451	0.0489977	-0.0665335	0.0324178	0.0411568	-0.0502005	-0.0485671	-0.0289311	0.0493861
Mode_Skelet2	0.0121274	0.0106378	-0.0358817	-0.0122129	-0.00481176	0.0159317	-0.00417317	-0.000339398	0.0038566	-0.00439165	-0.0281217	-0.00352828	0.0203166	0.00940674	-0.0160878	0.0200762	0.00651163	0.037136	-0.006285	0.000134602	0.0085029	0.00236467	-0.0225766	-0.0100223	0.00464466	0.0271775	-0.0127691	-0.00982068	0.0252087	0.0061047	0.0430243	0.0519161	-0.0321211	-0.0276098	0.0130931	-0.0185348	0.00491555	-0.0279916	0.0171555	0.0799976	0.00493383	0.0632461	-0.0381384	0.0572173	0.022711	-0.0798445	-0.0823869	-0.0115653	0.088424
Perim._Skelet2	0.010792	-0.024055	-0.017483	-0.00146534	-0.00743454	0.00728931	0.0362989	-0.0223219	0.0375377	-0.0589751	-0.0389403	0.0222223	0.0295003	0.0383234	-0.0341904	0.00533743	0.0280078	0.0680557	-0.071614	0.048433	0.00125718	-0.0271615	0.030633	-0.00140723	-0.034132	-0.0230878	-0.0750979	-0.0374548	0.0568563	0.0284786	-0.0350882	-0.0268011	0.0484426	0.011335	-0.0115843	-0.0905434	0.00901121	-0.0136336	0.0155678	0.0648752	0.0375771	-0.0669611	-0.0663974	-0.0464512	0.0206264	-0.000713452	0.0635769	-0.0306297	-0.0131675
Major_Skelet2	-6.83e-05	-0.023954	-0.0147968	-0.00113389	-0.00804078	-0.00429693	0.00911935	-0.0212029	0.0103713	0.00233689	-0.00261587	0.0174237	0.0152294	0.0110706	-0.0269767	-0.0123365	0.0185288	0.0235269	-0.0441092	0.0438533	-0.00384964	-0.0395314	0.0056159	-0.00770113	-0.0145469	-0.0271885	-0.0784879	-0.00905439	0.0451307	-0.000335559	-0.036886	0.00162106	0.0440433	0.0301433	-0.0313617	-0.0772398	0.00950774	-0.0109664	-0.00269254	0.0608468	0.0629511	-0.0627816	-0.0813288	-0.0833312	0.0228015	-0.00153394	0.0964278	-0.0477533	-0.00534996
Minor_Skelet2	0.0195917	-0.0116044	-0.00202002	-0.00846596	0.00486969	0.0131028	0.0543336	-0.0233295	0.0403402	-0.086812	-0.0465854	-0.000785804	0.033737	0.0430599	-0.0314274	0.000403631	0.0235611	0.0866979	-0.0764122	0.0405693	-0.0091592	-0.0185498	0.0646877	-0.00309239	-0.0494372	-0.0173891	-0.0494243	-0.0506731	0.0567451	0.049232	-0.012948	-0.0565293	0.0265877	-0.0236365	0.059666	-0.0681479	-0.0190106	0.00246994	0.0474352	0.040496	-0.0089453	-0.0413692	-0.0102316	-0.0358698	0.0508454	-0.00812081	0.00552702	-0.0433967	-0.012183
Angle_Skelet2	0.0115432	-0.0226351	-0.0249384	0.000881294	-0.0144842	0.0132366	0.0377024	-0.0116235	0.0272958	-0.0453275	-0.0357868	0.0062746	0.0259987	0.0227996	-0.0294244	-0.00300303	0.0192118	0.0458395	-0.0553755	0.0432695	-0.0148226	-0.0122588	0.0276521	-0.000982477	-0.0146441	-0.0147008	-0.0568221	-0.0234996	0.0509658	0.0432946	0.00032462	-0.0540885	0.0410941	-0.00018502	0.0135417	-0.0386917	-0.0231243	0.0050234	0.0227151	0.0372837	-0.0100158	-0.00122464	-0.0388318	-0.070481	0.019522	-0.0117227	0.0228048	-0.0579346	0.0159601
Circ._Skelet2	0.00846611	-0.00226378	0.00727256	-0.00143418	0.00730044	0.00442444	0.0220413	-0.0180094	-0.00144625	-0.0229204	0.00278556	-0.0310279	0.00738817	0.0113098	-0.0095648	-0.00811662	-0.0115487	0.023686	-0.0246804	0.0214069	-0.0179384	0.000436186	0.0399299	-0.0237143	-0.01844	-0.0248514	-0.0221408	-0.015002	0.028228	0.0134139	-0.000259887	-0.0322829	-6.31e-05	-0.0245067	0.0696195	-0.022465	-0.0257561	0.0200764	0.0491403	-0.00748125	-0.0167285	-0.0110348	0.0457285	-0.0520785	0.0658777	-0.000657332	0.00481608	-0.0538444	-0.0375701
Solidity_Skelet2	0.0209423	0.00264687	0.00987811	-0.0117578	0.0199362	0.00393788	0.0409863	-0.0252998	0.0192238	-0.0451003	-0.012669	-0.0179728	0.0236135	0.0170693	-0.0237999	-0.0175658	0.00814848	0.0553909	-0.0482731	0.0334644	-0.0128699	-0.0222862	0.0532212	-0.0189353	-0.0384713	-0.0244151	-0.0422433	-0.0252263	0.0526156	0.0297002	-0.016019	-0.0489788	0.0200224	-0.0407348	0.0900494	-0.0476753	-0.0357399	0.00831948	0.0629292	0.0234744	-0.0161044	-0.0352204	0.0169266	-0.0677148	0.0695512	-0.016331	0.0162184	-0.0797453	-0.0212292
IntDen_Skelet2	0.0194476	-0.0129446	-0.0701516	-0.00399151	-0.0136652	0.0386638	0.0183914	-0.00193752	0.0286737	-0.0635789	-0.0500411	0.0260097	0.0451807	0.0437654	-0.0161207	0.0288249	0.0291554	0.0772549	-0.0670856	0.0223584	0.00419381	-0.00320661	0.0439864	0.00768694	-0.021715	0.00673858	-0.0409849	-0.0502863	0.0293103	0.0126061	0.0267415	0.0139154	0.0224931	-0.0122246	-0.00236725	-0.054973	0.0213276	0.0148427	0.0251576	0.0927167	0.0232341	-0.00306006	-0.077862	0.0060052	0.0237902	-0.0242262	-0.00511332	-0.0173034	0.0109957
Median_Skelet2	0.0179539	-0.00920342	-0.0784455	-0.0102809	-0.0171524	0.0467237	0.00954769	-0.00541281	0.0215553	-0.0570253	-0.0445753	0.0101403	0.0415564	0.0400429	-0.0138843	0.0286198	0.0232381	0.074173	-0.0451214	0.0114339	0.00591649	-0.00601151	0.0311069	0.00816458	-0.00729038	0.0142157	-0.0293608	-0.0407942	0.0242053	0.0137416	0.0533042	0.0241405	0.00187792	-0.0297557	0.0196903	-0.0420435	0.0170725	0.0152205	0.0247738	0.0962298	0.00964385	0.047178	-0.0607453	0.0286016	0.0391105	-0.0467991	-0.0457429	-0.0295834	0.0441763
Skew_Skelet2	-0.00888747	0.00831942	0.0414634	0.00431016	0.0251623	-0.0291362	-0.0237124	0.0164475	-0.0226946	0.0613606	0.0441623	-0.0139392	-0.0203398	-0.0376755	0.022996	-0.0179922	-0.0300535	-0.06586	0.0267949	-0.0149629	-0.0226955	-9.14e-05	0.00441396	0.00827435	0.00661277	-0.024914	0.0311026	0.0216144	-0.0340252	-0.0369315	-0.0467823	-0.0272322	0.00152481	0.0391924	-0.00947825	0.036991	-0.000607048	0.0139837	-0.00627576	-0.0789985	0.0088638	-0.0361429	0.0362681	-0.0505709	-0.0331187	0.0532062	0.076887	0.0232928	-0.0774514
Kurt_Skelet2	-0.00091303	-0.0077047	-0.0261867	-0.00653634	-0.0104293	0.0138992	-5.07e-06	0.000535542	0.000500611	-0.0234147	-0.0290076	0.0110578	0.0170793	0.00683427	-0.0266905	0.0159984	0.0172892	0.0301885	-0.00772367	0.0120265	0.0228699	-0.00512484	-0.026992	0.000794207	0.00831651	0.0220017	-0.0131131	0.00857877	0.013417	0.00745778	0.038685	0.0355514	-0.0200185	-0.00441315	-0.00400743	-0.0165342	0.00823819	-0.0168158	-0.00624089	0.0505345	0.0120895	0.0373206	-0.0284671	0.0515325	0.0258807	-0.0467641	-0.0513196	-0.0117137	0.0845065
Skew_MaxEntropyParticles1	-0.0057133	0.00339476	0.0284447	-0.0304641	0.0361644	0.0127933	0.0438307	0.0511184	0.0590224	0.0594213	-0.0390423	0.0481483	0.00997289	-0.00659387	-0.0477247	0.0510394	0.0167817	-0.0233426	0.0017266	-0.0114729	-0.00918987	-0.0733794	0.00484299	-0.00569739	0.0227671	-0.028723	-0.0286555	-0.0468501	0.0099721	0.00433671	-0.00462758	0.0370398	0.0124858	-0.0401686	-0.0487644	-0.0220614	0.0142907	0.0361118	-0.0257037	0.0275628	-0.0503967	0.0704934	-0.0387176	0.0272683	0.0544537	-0.0972718	-0.0129148	0.0881939	0.0307555
Kurt_MaxEntropyParticles1	0.00669314	-0.000645572	-0.0123039	0.0110528	-0.0472393	-0.00987571	-0.0498636	-0.0640768	-0.0777292	-0.065765	0.0267606	-0.0397719	-0.00757226	0.00472185	0.0567812	-0.0676216	-0.0109833	0.0282312	-0.01574	0.0220003	-0.00383036	0.0389369	-0.00332608	-0.00762145	-0.0272199	0.0433535	0.0343123	0.0436758	-0.0280022	-0.00373406	0.0053711	-0.044539	-0.0190772	-0.00719866	0.0485321	-0.0105599	-0.0120565	-0.0259342	0.00561281	-0.0383014	0.0152973	-0.0445687	0.0374694	0.0134634	-0.0335185	0.0549575	0.0276337	-0.116477	-0.00395717
AverageSize_HuangParticles1	-0.0287281	-0.0353479	0.0067482	0.0108512	-0.0662063	-0.0673556	-0.0113239	-0.0341942	0.0768845	0.083858	0.0431821	-0.0147689	0.0496829	-0.0155966	0.0186149	-0.0331046	0.0438875	0.0499744	-0.0639168	-0.0205877	-0.00713231	0.0251567	0.00864113	0.0697677	-0.00991582	0.0201328	0.0803536	-0.019035	-0.0356912	0.0343989	-0.0322759	-0.0131506	0.0287377	-0.00888779	0.0683194	-0.0474003	0.075361	-0.0504404	-0.00658814	0.0210089	-0.0527352	0.0137884	-0.0134966	-0.00199187	-0.0122173	-0.0332002	0.0130069	0.020451	-0.0213185
Mean_HuangParticles1	0.0147919	-0.0340218	-0.0390793	-0.0136002	-0.0460787	-0.0980125	0.00170881	-0.0525088	0.0372516	0.0468366	-0.00108386	0.0261482	0.0351482	-0.00153524	0.0479737	-0.00352548	0.0713895	-0.00881626	-0.00561992	-0.0417634	0.02434	0.0164483	-0.00297057	0.0544135	0.0108906	-0.0331952	0.0626376	-0.0195381	-0.0589173	0.0575687	-0.0137052	-0.0354453	0.0236616	0.0171235	0.000429322	-0.0841819	0.022173	-0.0180421	0.0808971	-0.0504854	-0.00502383	-0.0138116	0.0526826	0.000768319	0.0330056	0.00766184	0.00683985	-0.0178525	0.000804556
Mode_HuangParticles1	0.0150435	-0.034121	-0.0389099	-0.0140143	-0.0453663	-0.0984643	0.00156583	-0.052	0.0369184	0.0475081	-0.00157305	0.0257284	0.0358295	-0.00118769	0.049327	-0.00427564	0.0708104	-0.00936509	-0.00585635	-0.0408504	0.0229298	0.0176065	-0.00256735	0.0540417	0.010947	-0.0333689	0.0624416	-0.0202997	-0.0594636	0.0557438	-0.0134485	-0.0354723	0.0238705	0.0186875	0.000554578	-0.0831315	0.022447	-0.0201779	0.0818912	-0.0502937	-0.00357029	-0.0141432	0.0511774	0.000351227	0.0348952	0.00471622	0.00625012	-0.0171988	0.000482705
Perim._HuangParticles1	-0.0216137	-0.0376677	0.00927577	0.0106772	-0.0607922	-0.0768671	-0.0137787	-0.0338644	0.0705517	0.0882382	0.0479369	-0.0232121	0.0463034	-0.0183189	0.00860288	-0.0299193	0.0516085	0.0648579	-0.0537948	-0.0174697	-0.00812402	0.0197115	0.00305202	0.0741736	-0.00784611	0.0239416	0.0847196	-0.0222657	-0.0363512	0.0395148	-0.0278121	-0.002239	0.0282899	-0.0182903	0.0688136	-0.0420539	0.0845287	-0.0443271	5.21e-05	0.0171084	-0.0492685	0.00789147	-0.030769	-0.00413574	-0.0247737	-0.0324393	0.0130018	0.0138016	-0.0326179
Major_HuangParticles1	-0.0151801	-0.0427048	0.00835845	0.00881351	-0.0615505	-0.0821988	-0.0106054	-0.0351456	0.0693434	0.0887897	0.0472069	-0.0206076	0.0442382	-0.0182052	0.00943639	-0.0271504	0.0523989	0.0651688	-0.0569213	-0.0168721	-0.00983163	0.0196411	0.000606655	0.0737531	-0.00720638	0.022754	0.0818459	-0.0188643	-0.0403869	0.0456255	-0.0306431	-0.00271406	0.027487	-0.0162712	0.0648207	-0.0385599	0.0828915	-0.0456916	0.00346598	0.00983549	-0.0430021	0.00352079	-0.0264137	0.00485424	-0.0219811	-0.0280018	0.012753	0.0117302	-0.026497
Minor_HuangParticles1	-0.0243874	-0.0364154	0.00719584	0.00900398	-0.0621875	-0.0733522	-0.0100342	-0.0342816	0.0717758	0.0862606	0.0463319	-0.0223273	0.0467623	-0.0176554	0.0136689	-0.0305725	0.0530801	0.0599271	-0.0536776	-0.0217911	-0.00659719	0.0216971	0.00585413	0.0759226	-0.00602385	0.0157226	0.0868806	-0.0209937	-0.0409005	0.0439305	-0.0278529	-0.00662901	0.0323209	-0.020168	0.0671612	-0.0504871	0.0851197	-0.0435377	0.00160456	0.00908033	-0.0555238	0.00996589	-0.0269871	8.55e-05	-0.0224528	-0.0337413	0.0113238	0.0145523	-0.0221189
Angle_HuangParticles1	0.00937598	-0.0446382	0.00915148	0.00136614	-0.0420304	-0.0895678	-0.0012796	-0.0326218	0.0457511	0.0786109	0.0353582	-0.0280115	0.029691	-0.0164185	-0.00202848	-0.020095	0.053913	0.0754117	-0.0309068	-0.00989072	-0.0128586	0.00761597	-0.0109716	0.0633017	0.00288508	0.0101087	0.0697875	-0.0153123	-0.0481954	0.0615066	-0.0115651	0.00265391	0.033241	-0.0296164	0.0388708	-0.0026412	0.0707492	-0.0427663	0.0265218	-0.0240561	-0.0279738	-0.000980455	-0.0624742	-0.00705505	-0.0424209	-0.0134098	0.00664621	-0.00144966	-0.0236593
Circ._HuangParticles1	0.0305899	-0.00847021	0.00467098	-0.0158076	0.0386145	-0.0281821	0.0123551	-0.000493699	-0.0237366	0.007907	0.0165365	-0.0546137	-0.0168121	-0.0117269	-0.0287427	0.0169659	0.0480304	0.10673	0.0550923	-0.00347433	-0.00787099	-0.00880191	-0.0127771	0.0347968	0.0246999	-0.0405837	0.0573307	0.00845322	-0.0523448	0.0698843	0.0216853	0.0457695	0.0196057	-0.0611558	-0.0192769	-0.0136559	0.0949963	0.0224655	0.0480461	-0.0881382	-0.00724932	-0.0339593	-0.0943764	0.0338584	-0.0581833	-0.00133575	-0.00674842	-0.0255878	-0.00654812
Solidity_HuangParticles1	0.0240619	-0.0102701	0.00760194	-0.0110376	0.0327757	-0.0324901	0.00510241	-0.00299844	-0.0118264	0.0181698	0.0245793	-0.0619799	-0.00825608	-0.0144557	-0.0310177	0.0117358	0.0520506	0.122082	0.0452598	-0.00563513	-0.00914821	-0.00482801	-0.0146537	0.045687	0.024319	-0.0303868	0.068135	0.0051729	-0.0514633	0.0686048	0.0168363	0.0492949	0.0224642	-0.0630624	-0.00455841	-0.0146914	0.112507	0.0170012	0.0403938	-0.077739	-0.015654	-0.0315729	-0.106445	0.0249866	-0.0619991	-0.00676888	-0.00209581	-0.020001	-0.0184057
IntDen_HuangParticles1	-0.00850566	-0.0342117	-0.027213	-0.00159219	-0.0632554	-0.0729208	-0.000447092	-0.0507694	0.0528076	0.0851112	0.0225905	0.0124944	0.0463185	-0.0173457	0.0426459	-0.00964123	0.0634364	0.00995437	-0.0528722	-0.0472968	0.013036	0.0502278	-0.00921794	0.0663577	0.00376835	0.00451465	0.0604723	-0.0191998	-0.0472561	0.0480382	-0.0385627	-0.0573665	0.0307339	0.0185554	0.0317651	-0.067653	0.0377725	-0.0363841	0.0414371	-0.027344	-0.0250996	-0.00949747	0.044432	0.00163533	0.0451651	-0.0246765	0.00796194	0.007644	-0.011549
Median_HuangParticles1	0.014957	-0.0341016	-0.0390629	-0.0138222	-0.0458998	-0.0982569	0.00178304	-0.0522412	0.0370831	0.0470869	-0.001173	0.0259545	0.035314	-0.00148588	0.0483378	-0.00395064	0.0708638	-0.00924685	-0.00559242	-0.0413223	0.0239902	0.0167116	-0.00271019	0.0543344	0.0107742	-0.0331133	0.0625871	-0.0199234	-0.0591882	0.0573649	-0.013485	-0.0355704	0.0240713	0.0176482	0.00041593	-0.0831449	0.0215939	-0.0186364	0.0813857	-0.0500313	-0.00439653	-0.0140172	0.0522687	0.000335285	0.0333404	0.00684752	0.00680318	-0.0178411	0.000950565
AverageSize_YenParticles1	-0.00337567	-0.0192007	0.0178211	-0.0476307	-0.00382899	0.0181024	0.0100164	-0.047264	-0.0517249	-0.0429256	0.117938	0.026136	0.072638	0.00378344	0.0220177	-0.008188	-0.0125952	-0.0100508	-0.00039779	0.101174	0.066033	0.06336	-0.00665418	0.00426212	0.0199887	0.0201358	-0.0589992	-0.0192629	-0.0468266	0.0315399	0.0418937	-0.000668457	-0.0378998	0.00371839	0.0117674	-0.0082829	0.0294726	-0.0203081	0.00496416	0.0177771	-0.0130034	-0.0179701	-0.000361314	-0.0276331	-0.0507367	0.0294426	0.0175301	0.0679892	-0.00177184
Mean_YenParticles1	-0.00290692	-0.0343241	-0.0212199	-0.0128288	0.0482673	0.0212987	0.042801	0.013444	0.0178067	-0.0219987	0.143381	0.0677304	0.0466014	0.0279631	0.025271	0.0311149	0.0133604	-0.00186068	-0.0120206	-0.0223241	0.0265772	-0.0696391	-0.0237051	-0.00581914	0.0185077	-0.0566158	0.0722475	-0.0679345	0.0346094	0.0326376	-0.0327639	0.0323969	-0.00876684	0.0283307	0.0149271	0.0749691	-0.0473696	-0.0742797	0.032423	0.00698206	-0.00816337	0.0035155	0.0258152	-0.036781	0.00458608	0.0577545	0.00826585	-0.0299445	-0.00542605
Mode_YenParticles1	-0.00277955	-0.0342842	-0.0211578	-0.0125449	0.0481741	0.0211952	0.0424701	0.0126173	0.0164922	-0.0229705	0.144487	0.0671146	0.0472127	0.0287998	0.0249977	0.0295788	0.0138623	-0.00133361	-0.0118503	-0.0215136	0.0270183	-0.0679643	-0.0230723	-0.00602269	0.0179976	-0.0571706	0.0711504	-0.0687731	0.0368896	0.0328875	-0.0331814	0.0313778	-0.0105009	0.0289022	0.0152621	0.0740541	-0.0464856	-0.0731009	0.0321016	0.00590866	-0.0084687	0.00378192	0.0261442	-0.0363117	0.00383805	0.0575988	0.00685429	-0.0293681	-0.00407873
Perim._YenParticles1	-0.00231671	-0.0183789	0.013984	-0.0486655	-0.00609294	0.0182338	0.00156873	-0.0595841	-0.0568112	-0.0509887	0.129082	0.0355679	0.0755125	0.00654033	0.0305613	-0.000805765	-0.0156701	-0.0101252	-0.00257359	0.0927137	0.0624164	0.0531587	-0.0163313	0.00849715	0.0208618	0.0199961	-0.0459645	-0.0197888	-0.0441795	0.0254679	0.0411551	0.00194379	-0.0416039	0.00623854	0.0177054	0.00533792	0.0197158	-0.0332302	0.0130851	0.0194215	-0.0036376	-0.0284204	0.0150751	-0.0373022	-0.0560062	0.0427715	0.0279165	0.0418651	-0.00910382
Major_YenParticles1	0.000398167	-0.0168479	0.00746286	-0.0435274	-0.00918634	0.0140603	-0.000309549	-0.0629009	-0.0595668	-0.0542543	0.127994	0.0326421	0.0693549	0.00888464	0.0330608	-0.00531233	-0.0200413	-0.00740753	-0.0017155	0.0946313	0.0546945	0.0549677	-0.0163434	0.00929457	0.0179189	0.0250213	-0.0461582	-0.0111699	-0.0481334	0.0186464	0.0434404	-0.00256652	-0.0398479	0.00548088	0.0210284	0.00608759	0.0213206	-0.0345303	0.0137869	0.0161737	0.00353348	-0.0325818	0.0142027	-0.0404939	-0.0531258	0.0427482	0.0358384	0.0336855	-0.00915203
Minor_YenParticles1	-0.00639089	-0.0208511	0.0224949	-0.0474346	0.00511056	0.0249355	0.0248463	-0.032734	-0.0371757	-0.0364415	0.135894	0.0389344	0.0772843	0.0023998	0.0204508	0.0102357	-0.00160893	-0.0154921	-0.00605959	0.076489	0.0754149	0.0363951	-0.0146435	0.000579328	0.0291362	-0.00989994	-0.0287561	-0.0431413	-0.0255134	0.0348246	0.0274703	0.0362323	-0.0424186	0.0158902	0.00589706	0.0105991	0.00757531	-0.0490639	0.0108167	0.0302172	-0.0216475	-0.00932299	0.0123082	-0.036827	-0.0533421	0.0509977	0.00615629	0.0533168	-0.0250032
Angle_YenParticles1	0.00418375	-0.0177416	0.0142942	-0.0402919	0.0176705	0.00306759	0.0276293	-0.0321856	-0.0255557	-0.0157105	0.100931	0.0417619	0.0438217	0.014508	0.0132026	0.0369664	-0.0244665	-0.0266368	-0.0113879	0.0102011	0.0348882	-0.0290958	-0.00822462	-0.00519311	0.0229115	-0.0194408	0.0226742	-0.0285996	-0.0070138	0.0116762	0.0150456	-0.00776956	-0.0166742	0.00206139	0.0238042	0.0432495	-0.0106253	-0.0519365	0.0113215	0.0230143	-0.00985165	0.0329396	0.0146184	-0.0588578	-0.00568833	-0.013733	0.0249528	0.0139254	0.00948325
Circ._YenParticles1	-0.00354414	-0.00839339	0.0105724	-0.0240249	0.0176206	0.0222512	0.0352355	-0.00422772	0.00179644	-0.0265956	0.119306	0.0470455	0.0479313	0.00442448	0.0156081	0.0393723	0.0245273	-0.00631879	-0.00875592	-0.0344539	0.0142011	-0.0476532	-0.0287935	0.000880554	0.0291872	-0.0811093	0.0558386	-0.0531633	0.0423915	0.0234245	-0.0171563	0.0966671	-0.0321598	0.0491941	0.00786977	0.0545342	-0.0399568	-0.120099	0.0388902	0.0297118	0.0080185	-0.00971952	0.0295329	-0.0705791	-0.0293119	0.0776649	0.00616517	-0.0152545	-0.0808739
Solidity_YenParticles1	-0.00318586	-0.00945838	0.0085381	-0.0300977	0.0103746	0.0197769	0.0198633	-0.0238391	-0.0161148	-0.0405677	0.132114	0.0534517	0.0599168	0.00845496	0.0237815	0.0350858	0.0169631	-0.00389591	-0.00957303	-0.00983238	0.0182727	-0.0301156	-0.0343111	0.00471178	0.0299378	-0.0658314	0.0386874	-0.0474567	0.0259138	0.0260217	-0.00285527	0.0858882	-0.033585	0.0461008	0.012111	0.0510786	-0.0305526	-0.119356	0.0383949	0.0265482	0.0175032	-0.026544	0.0300282	-0.0756833	-0.0446305	0.0807733	0.016552	-0.0162686	-0.0768873
IntDen_YenParticles1	-0.0028234	-0.0328302	0.00148344	-0.0396517	0.0152218	0.0198047	0.0232075	-0.026173	-0.031714	-0.0348051	0.133934	0.0411685	0.0690665	0.0147416	0.0195621	-0.00800063	-0.0117018	-0.00756897	-0.00582133	0.0866727	0.0635025	0.0319596	-0.00843644	-0.00295502	0.0207003	0.0139219	-0.0346553	-0.0397806	-0.0336618	0.0366686	0.0244122	-0.00849896	-0.0220207	0.00796766	0.0149907	0.0116785	0.0172641	-0.0148137	0.00135724	0.0149979	-0.0243449	-0.00241012	-0.00641668	-0.0225205	-0.0355866	0.0280292	0.0152563	0.0569403	0.0224818
Median_YenParticles1	-0.00295979	-0.0342814	-0.021723	-0.012098	0.0477253	0.0208704	0.0427198	0.0128526	0.0167983	-0.0224019	0.144758	0.066784	0.0466971	0.0278577	0.0258408	0.0305073	0.0126995	-0.00152447	-0.0116835	-0.0220503	0.0277339	-0.0676394	-0.0240548	-0.00572818	0.0189643	-0.0563785	0.0715598	-0.068485	0.0346096	0.0324984	-0.0319333	0.031833	-0.00908219	0.0298903	0.0151249	0.0757568	-0.0470638	-0.0738386	0.0326237	0.00694481	-0.00666372	0.00285611	0.0256276	-0.0368163	0.00321859	0.0603281	0.0073324	-0.0290058	-0.00498945
Skew_HuangParticles1	0.00528049	0.0379765	0.00119915	0.00438717	0.0540499	0.0926191	0.00109573	0.0260564	-0.0471152	-0.0534489	-0.0206144	-0.0221485	-0.0292554	0.00720936	-0.0391844	0.0377133	-0.0209382	0.0366739	0.0384404	0.016107	0.00308669	-0.0182293	-0.0247403	-0.0270379	0.0148388	0.00674544	0.00838891	0.0189124	0.0569529	-0.00930876	0.0445138	0.0369647	-0.0428406	-0.0380991	-0.00609962	0.0494023	0.0479533	0.0337313	-0.0452308	-0.0336394	-0.0264609	0.0101724	-0.074072	-0.00553923	-0.0353327	0.0206698	-0.0151798	-0.00386855	-0.0331331
Kurt_HuangParticles1	-0.0229901	0.0120719	-0.00497595	0.0140524	-0.0166387	0.0224464	-0.0177314	-0.00823383	0.00786408	0.0269675	0.00981687	-0.00808726	0.0136829	-0.00162676	-0.00198651	0.0178283	0.029613	0.0293742	-0.00819459	0.0118932	-0.00435108	0.00955906	-0.0153256	0.0291918	0.00290761	0.00710185	0.0593558	-0.00504955	0.0542952	0.00351099	0.0101114	0.0080543	-0.00155422	-0.0459179	0.0713175	-0.0184033	0.0953115	0.0117819	-0.0446616	0.00743241	-0.0791913	0.0357577	-0.0514438	-0.0347987	-0.0408997	-0.011226	0.0119116	0.00248001	-0.0606283
Skew_YenParticles1	-0.00837292	0.000305116	0.0274279	-0.0311624	0.0351027	0.00865926	0.0309874	0.0540035	0.0584403	0.0576481	-0.0382881	0.0495129	0.00374948	-0.00544567	-0.0463248	0.0478693	0.0208496	-0.0184022	0.00405662	-0.0123801	-0.01956	-0.0689353	0.00978378	0.00377565	0.017752	-0.0344686	-0.0334888	-0.0119963	-0.00382416	-0.00233826	-0.00439906	0.0466169	0.0193307	-0.0638939	-0.0511192	-0.0218982	0.0183961	0.0240076	-0.0273676	0.0390984	-0.0444797	0.0668512	-0.0118011	0.0232409	0.042277	-0.110809	0.0109427	0.0672293	0.0126304
Kurt_YenParticles1	0.0128191	-0.00164925	-0.0111732	0.012679	-0.0492226	-0.00953624	-0.045334	-0.0761621	-0.0761403	-0.0655875	0.0140578	-0.0539576	-0.0110523	0.00809707	0.0629384	-0.0723701	-0.011783	0.0237403	-0.0184733	0.018444	-0.000613918	0.0402909	-0.0109726	-0.00306848	-0.0256115	0.0526557	0.0321558	0.0323226	-0.0260506	-0.0159049	-0.0184696	-0.0505642	-0.0181741	0.00975585	0.054323	-0.00991376	-0.0110674	-0.0238052	0.0219259	-0.0353443	0.0329837	-0.0509544	-0.000277564	0.016911	-0.0288643	0.0663774	0.0247358	-0.10227	0.014207
AverageSize_PercentileParticles1	0.0402241	-0.0123294	-0.00446477	-0.0097962	-0.0068284	-0.0577056	0.0197435	-0.0185273	0.0172695	0.0296044	0.0225014	-0.0150035	-0.0124144	-0.00882864	0.0391138	0.124063	0.0323378	0.108947	0.0479362	0.0578165	-0.037467	0.0162402	0.014689	-0.0146918	-0.0240497	-0.0355128	0.0789452	0.0273057	0.0397547	0.014759	0.00865962	0.00349688	-0.0468782	0.0193208	0.0148318	-0.0441558	0.04612	0.035697	-0.105035	-0.0577636	-0.0356457	0.0337173	-0.0715157	-0.0198566	-0.0756263	0.0404733	0.0482306	0.00180099	0.0254782
[truncated: 49 more rows]
[truncated: 74 more columns]
