# Supplementary material for: High-throughput mammographic-density measurement: a tool for risk prediction of breast cancer
Source: Breast Cancer Res. 2012 Jul 30;14(4):R114. doi: 10.1186/bcr3238 (PMC3680940; doi:10.1186/bcr3238)
Supplement: Additional file 5 — Nonzero coefficients of penalized regression models. [file bcr3238-S5.XLSX]

## Sheet: Score 1
Non-zero coefficients of the penalized regression model used to compute score 1. All 123 principal components (PCs) in the learning set were included as covariates; all regression coefficients included in the penalty term. The intercept is not shown. Score 1 was derived by summing the products of the non-zero regression coefficients of the PCs with the corresponding PC values of that image.
Score 1
PC87	0.102804		(used for computing score 1)
PC57	0.069465
PC50	0.0523827
PC3	0.0454566
PC17	0.04061
PC84	0.0260232
PC20	0.0227226
PC28	0.0199396
PC19	0.0130745
PC23	0.0123282
PC54	0.0114419
PC55	0.00761661
PC8	0.00302252
PC10	0.00215381
PC66	-0.000728553
PC16	-0.00250852
PC1	-0.00993359
PC5	-0.0113111
PC24	-0.0121599
PC33	-0.0124684
PC7	-0.0131636
PC75	-0.0189728
PC12	-0.020791
PC77	-0.0228429
PC43	-0.0239626
PC2	-0.0305716
PC67	-0.0432819
PC95	-0.0628589

## Sheet: Score 2
Non-zero coefficients of the penalized regression model used to compute score 2. Percent density and 123 principal components (PCs) in the learning set were included as covariates; coefficients for the 123 PCs included in the penalty term, but not the coefficient for percent density. The intercept is not shown. Score 2 was derived by summing the products of the non-zero regression coefficients of…
Score 2
Percent density	0.215165		(not penalized)
PC3	0.0336916		(used for computing score 2)
PC1	0.00242281
PC10	0.00173314

## Sheet: Score 3
Non-zero coefficients of the penalized regression model used to compute score 3. Percent density and 123 principal components (PCs) were included as covariates; all coefficients (123 PCs + Cumulus PD) were included in the penalty. The intercept is not shown. Score 3 was derived by summing the products of the non-zero regression coefficients of the PCs with the corresponding PC values of that imag…
Percent density	0.114313		(penalized)
PC87	0.115349		(used for computing score 3)
PC57	0.0777266
PC50	0.0595392
PC3	0.0427097
PC84	0.0364767
PC17	0.0293319
PC20	0.023312
PC28	0.0196966
PC54	0.0183723
PC19	0.01777
PC55	0.0174864
PC10	0.0125167
PC23	0.0121917
PC80	0.0107518
PC107	0.00667626
PC18	0.00352868
PC22	0.000756374
PC9	-8.97658e-05
PC21	-0.000528197
PC7	-0.000981225
PC38	-0.00104753
PC1	-0.00107832
PC60	-0.00137572
PC4	-0.001987
PC46	-0.00822049
PC16	-0.00919036
PC5	-0.00936882
PC66	-0.00969698
PC33	-0.0145699
PC12	-0.0146518
PC24	-0.0159045
PC2	-0.0173043
PC75	-0.0329658
PC43	-0.0334102
PC77	-0.0379155
PC67	-0.0497269
PC95	-0.0801222
